# Supplementary material for: Genome-wide association analysis for feed efficiency in Angus cattle
Source: Anim Genet. 2012 Aug;43(4):367–74. doi: 10.1111/j.1365-2052.2011.02273.x (PMC3437496; doi:10.1111/j.1365-2052.2011.02273.x)
Supplement: Supplementary file 12 [file age0043-0367-SD12.xlsx]

## Sheet: Sheet1
ss_id	rs_id	Chr	Chr Pos	FreqA	AFI F	AFI p	AFI α	AFI 2pqα	RFI F	RFI p	RFI α	2pqα	ADG F	ADG p	ADG α	2pqα
ss61512987	rs41609588	1	0.113642	0.161891	1.91595	0.166748	0.0351513	0.00953882	7.37789	0.00676699	0.0551162	0.0149566	1.75764	0.185355	0.00541573	0.00146964
ss86310701		1	0.244699	0.305874	0.013753	0.906678	0.00235261	0.000998988	0.033856	0.854067	0.00296089	0.00125728	8.87169	0.002997	0.0095545	0.00405713
ss117966399		1	0.369419	0.122493	0.29233	0.588904	0.0149687	0.00321793	2.64896	0.10407	0.0360837	0.00775716	9.36171	0.00230077	0.0135413	0.00291106
ss86329363		1	0.447278	0.167622	2.18608	0.139715	0.0357498	0.00997597	7.76761	0.00546413	0.0538409	0.0150243	0.154933	0.693986	0.00153307	0.000427802
	rs29015852	1	0.487654	0.396132	5.63943	0.0178311	0.0444557	0.0212686	5.96403	0.0148484	0.0366637	0.0175408	9.81055	0.00180786	0.00940386	0.00449902
ss86296752		1	0.524507	0.296562	0.0933121	0.760099	0.00632426	0.00263864	0.579325	0.446835	0.012636	0.00527205	0.00610377	0.93775	0.000260222	0.000108571
ss86336721		1	0.562285	0.396132	5.63943	0.0178311	0.0444557	0.0212686	5.96403	0.0148484	0.0366637	0.0175408	9.81055	0.00180786	0.00940386	0.00449902
ss86295506		1	0.68196	0.628223	0.451951	0.501633	0.012494	0.00583618	3.11725	0.0779061	0.0262707	0.0122715	0.0524675	0.818891	0.000685212	0.000320075
ss86289560		1	0.772654	0.138252	0.0601706	0.806299	0.00636249	0.00151603	0.530316	0.466719	0.0151465	0.00360906	0.0159282	0.899605	0.000526576	0.000125471
ss86329883		1	0.807571	0.695559	0.705239	0.401317	0.0167737	0.00710391	5.28345	0.0218245	0.0367079	0.0155463	2.29675	0.130099	0.00486624	0.00206092
ss86288779		1	0.838468	0.22063	1.51549	0.21872	0.0272738	0.00937961	4.43544	0.0355577	0.0373501	0.0128449	0.00107624	0.973839	0.000117099	4.02708e-05
ss105250851		1	0.91363	0.137536	0.0754873	0.78359	0.00715998	0.00169863	0.188624	0.664199	0.00907818	0.0021537	1.51599	0.218643	0.00515841	0.00122378
ss61542612	rs41635940	1	1.00861	0.774355	1.65013	0.199368	0.0276733	0.00967067	5.26115	0.0221037	0.0395347	0.0138157	2.85332	0.0916334	0.00584881	0.00204392
ss105238835		1	1.09749	0.727794	0.12596	0.722766	0.00728161	0.00288512	1.83212	0.176316	0.0222494	0.00881567	1.34577	0.246417	0.00382743	0.00151651
ss46526150	rs41255293	1	1.17077	0.294413	0.365749	0.545528	0.0119969	0.00498433	2.10801	0.14698	0.0230746	0.00958674	0.911647	0.340009	0.00304761	0.00126618
ss86340900		1	1.19642	0.468481	14.6384	0.000141941	0.0688871	0.0343067	18.7528	1.70681e-05	0.0623632	0.0310577	9.11061	0.00263413	0.00877759	0.00437136
ss61481704	rs41580909	1	1.32414	0.795845	8.66538	0.00335112	0.0660828	0.0214737	6.76987	0.00946812	0.0469168	0.0152457	3.0789	0.0797541	0.00636324	0.00206774
ss86302482		1	1.35428	0.204155	8.66538	0.00335112	0.0660828	0.0214737	6.76987	0.00946812	0.0469168	0.0152457	3.0789	0.0797541	0.00636324	0.00206774
ss86299572		1	1.3937	0.84957	3.90725	0.0484724	0.0508209	0.0129899	9.22736	0.00247342	0.0624107	0.0159523	0.44587	0.504524	0.00276888	0.000707729
ss86294596		1	1.47989	0.876791	3.87807	0.0493169	0.0556691	0.0120277	10.1125	0.00153802	0.0717903	0.0155108	0.00174569	0.966685	0.000190511	4.11614e-05
ss86305189		1	1.85716	0.784384	0.370596	0.542878	0.0134446	0.00454767	1.96834	0.16107	0.0248262	0.0083975	2.87886	0.0901965	0.0060177	0.0020355
ss61522896	rs41622765	1	1.9367	0.393266	7.56384	0.00610977	0.0511147	0.0243928	8.78033	0.00314885	0.0441379	0.0210633	5.95934	0.0148877	0.00730654	0.0034868
ss86315396		1	2.01935	0.381089	8.16858	0.00438959	0.0534674	0.0252217	11.2521	0.000838469	0.0502274	0.0236933	5.58805	0.0183571	0.00712648	0.0033617
ss86333800		1	2.09894	0.421203	11.3293	0.000804848	0.0604173	0.0294584	24.2875	1.03805e-06	0.0703179	0.0342858	0.231264	0.63074	0.00139952	0.000682383
ss86338703		1	2.12146	0.755014	4.69141	0.0306526	0.0447221	0.0165443	18.2419	2.21593e-05	0.0700659	0.0259199	0.923115	0.336992	0.00320089	0.00118412
ss86300385		1	2.20219	0.222063	2.62947	0.10535	0.0343898	0.0118817	11.8388	0.00061474	0.0581519	0.0200916	0.236976	0.626552	0.00166392	0.000574888
ss86298198		1	2.22344	0.222063	2.62947	0.10535	0.0343898	0.0118817	11.8388	0.00061474	0.0581519	0.0200916	0.236976	0.626552	0.00166392	0.000574888
ss86330583		1	2.27072	0.750716	4.58148	0.0326662	0.0437711	0.0163828	18.8708	1.60699e-05	0.0705432	0.0264031	0.496264	0.481382	0.00232486	0.000870156
ss86313348		1	2.33318	0.301576	0.220519	0.638791	0.0093354	0.00393259	0.813295	0.36746	0.014375	0.00605557	6.38785	0.0117107	0.00805057	0.00339135
ss86321979		1	2.39131	0.167622	1.91665	0.16667	0.0342168	0.00954819	1.56097	0.211943	0.0247762	0.00691378	2.81719	0.0937085	0.00666927	0.00186106
ss86319636		1	2.45366	0.480659	0.854061	0.355726	0.0169936	0.00848407	0.195478	0.658533	0.00652463	0.00325743	10.7926	0.00107016	0.00965552	0.00482054
ss86288974		1	2.52291	0.61533	1.58148	0.208969	0.0240856	0.0114021	2.29512	0.130236	0.023263	0.0110127	9.25251	0.00244012	0.0093268	0.00441529
ss86328148		1	2.55885	0.362464	0.00735934	0.931661	0.00159744	0.000738284	0.000247682	0.987448	0.000235079	0.000108646	0.979741	0.322607	0.00296392	0.00136983
ss65125915	rs43207817	1	2.58076	0.483524	7.99886	0.00481529	0.054436	0.0271885	10.5316	0.0012297	0.0500149	0.0249803	11.3626	0.000790789	0.0104167	0.0052027
ss86289121		1	2.68838	0.121777	0.113573	0.736214	0.00919507	0.00196677	1.62258	0.203157	0.0278489	0.00595671	1.16134	0.281561	0.00472586	0.00101083
ss65125602	rs43213404	1	2.74161	0.407593	1.35329	0.245102	0.0215124	0.0103888	4.65369	0.0313284	0.0319248	0.0154172	4.85181	0.0279441	0.00653943	0.00315803
ss86285875		1	2.77573	0.613897	0.0229499	0.879631	0.0027657	0.00131109	0.348712	0.555035	0.00864584	0.0040986	0.488602	0.484785	0.00205297	0.000973221
ss86290613		1	2.80942	0.891834	0.000872761	0.97644	0.000845237	0.000163074	2.04715	0.15294	0.0327888	0.00632602	1.54063	0.214942	0.00570597	0.00110087
ss65095830	rs43180934	1	2.87787	0.690544	1.06118	0.303303	0.020884	0.00892553	0.667503	0.414203	0.0132901	0.00568	8.30488	0.00407565	0.00935445	0.00399796
ss65125377	rs43211381	1	2.91449	0.308739	1.07267	0.300702	0.0209891	0.00895896	0.694292	0.404994	0.0135491	0.00578328	8.52012	0.0036258	0.00947015	0.00404223
ss86313471		1	2.97738	0.114613	0.00872036	0.925626	0.00264384	0.000536578	1.7608	0.18496	0.0300977	0.00610845	1.80088	0.180044	0.00610341	0.00123871
ss86304200		1	3.01508	0.219914	0.771234	0.380139	0.0190068	0.00652131	3.33213	0.0683673	0.0316331	0.0108534	0.80857	0.368854	0.00313221	0.00107467
	rs29012843	1	3.08337	0.591691	1.76641	0.184262	0.0243935	0.0117866	0.888827	0.346123	0.013889	0.00671096	6.7489	0.00957892	0.00764681	0.00369483
ss86339423		1	3.17677	0.108883	4.74324	0.0297486	0.065394	0.01269	5.22632	0.0225472	0.0550436	0.0106814	3.64533	0.0566376	0.00923015	0.00179115
ss86307533		1	3.211	0.404728	14.3036	0.000168932	0.072205	0.0347917	9.74563	0.0018719	0.0479632	0.0231109	21.8293	3.57811e-06	0.0142817	0.00688157
ss61479792	rs41582551	1	3.23989	0.210602	0.772197	0.379842	0.0195169	0.0064893	1.12339	0.289558	0.0188782	0.00627694	3.08991	0.0792185	0.00627051	0.00208493
ss86318526		1	3.26872	0.0981375	2.13223	0.144682	0.0447084	0.00791398	0.975063	0.323764	0.0242721	0.00429647	8.16091	0.00440798	0.0140095	0.00247987
ss61480029	rs41584384	1	3.29459	0.0630372	5.94789	0.0149838	0.0939162	0.0110941	16.3611	5.82067e-05	0.124028	0.0146511	0.0598564	0.806795	0.00152076	0.000179643
ss86300039		1	3.40836	0.358166	0.923517	0.336887	0.0185702	0.00853797	2.97678	0.084911	0.0267049	0.012278	1.42051	0.233726	0.00370597	0.00170388
ss86301529		1	3.43451	0.283668	5.2299	0.0225012	0.0474655	0.01929	7.68211	0.00572609	0.0460653	0.018721	2.64711	0.104191	0.00544435	0.00221259
	rs29024375	1	3.46767	0.467765	6.85691	0.00902206	0.0474639	0.0236333	6.69974	0.00984399	0.0376389	0.0187412	1.24566	0.264768	0.00326831	0.00162736
ss86334800		1	3.51725	0.0773639	0.271982	0.602172	0.0180087	0.00257088	2.63025	0.105298	0.044847	0.00640224	0.0702228	0.791091	0.00147187	0.00021012
ss61480294	rs41577048	1	3.55501	0.922636	0.271982	0.602172	0.0180087	0.00257088	2.63025	0.105298	0.044847	0.00640224	0.0702228	0.791091	0.00147187	0.00021012
ss86311110		1	3.65414	0.34957	2.95811	0.0858924	0.0342079	0.0155558	0.0417242	0.838206	0.00326573	0.00148507	15.3304	9.91335e-05	0.0124215	0.00564858
ss65127461	rs43212751	1	3.70757	0.235673	0.192703	0.660812	0.00949744	0.00342157	0.0282853	0.866489	0.00291913	0.00105165	0.239255	0.624899	0.0017027	0.000613421
ss65127265	rs43211655	1	3.77584	0.480659	3.54064	0.0602993	0.0354759	0.0177114	6.18912	0.0130868	0.037553	0.0187484	0.217414	0.641163	0.00141767	0.000707773
ss105241323		1	3.816	0.694842	0.6355	0.425617	0.0161913	0.0068663	0.727133	0.394107	0.0138919	0.00589118	2.8603	0.0912385	0.00551868	0.00234032
ss61534748	rs41628897	1	3.84803	0.174785	1.00876	0.31555	0.0248082	0.00715645	0.298093	0.585256	0.0108233	0.0031222	11.6191	0.00069041	0.0134474	0.00387919
ss61534229	rs41633082	1	3.87107	0.601719	2.31671	0.128445	0.0279059	0.0133755	0.146058	0.702448	0.00562936	0.00269819	6.29722	0.0123188	0.00738294	0.00353869
ss61534216	rs41633069	1	3.89581	0.600287	2.73386	0.0986927	0.0303542	0.0145666	0.3277	0.567202	0.00844459	0.00405243	6.33886	0.0120355	0.00741887	0.00356021
ss65126986	rs43209887	1	3.92316	0.809456	0.357894	0.549873	0.0140786	0.0043429	0.438208	0.508208	0.0124957	0.00385459	6.44787	0.0113251	0.00957548	0.00295379
ss65119597	rs43204112	1	4.1496	0.598854	8.00106	0.0048095	0.0515169	0.0247516	3.88826	0.0490204	0.0288926	0.0138816	19.6083	1.10349e-05	0.0128729	0.00618485
ss65011705	rs43099270	1	4.28407	0.558739	0.025241	0.873814	0.00284413	0.00140244	0.0344945	0.852713	0.00266704	0.00131512	0.96658	0.325876	0.00283097	0.00139595
ss61512686	rs41614489	1	4.47789	0.200573	3.19924	0.0741071	0.0424297	0.0136066	4.51952	0.0338616	0.0404148	0.0129605	1.35557	0.244705	0.0044493	0.00142683
ss63697380	rs42317790	1	4.52541	0.916905	0.447791	0.503608	0.0222407	0.00338903	0.030313	0.861833	0.00464311	0.000707516	0.803446	0.370375	0.00478868	0.000729698
	rs29021339	1	4.63972	0.136103	3.16068	0.0758681	0.0485181	0.0114094	3.23672	0.0724375	0.0393822	0.00926104	3.80601	0.05147	0.00856017	0.00201299
	rs29022048	1	4.69681	0.648997	2.66807	0.102832	0.0311455	0.0141899	3.59143	0.0584923	0.028967	0.0131973	0.617163	0.432371	0.00241419	0.0010999
ss63696456	rs42314082	1	4.74461	0.90616	0.0330198	0.85586	0.00579622	0.000985748	0.674836	0.411652	0.0210094	0.00357301	0.101448	0.750194	0.0016341	0.000277907
ss86339225		1	4.82706	0.225645	0.0350323	0.851583	0.00409678	0.00143165	0.316638	0.573816	0.00987785	0.0034519	1.06971	0.301371	0.00364065	0.00127225
ss63696000	rs42318929	1	4.85061	0.487822	0.450675	0.502237	0.0124021	0.00619738	1.40104	0.236953	0.0175289	0.00875925	0.439981	0.507351	0.0019724	0.000985614
ss63695853	rs42318880	1	4.87458	0.553725	1.73277	0.188491	0.0241706	0.0119458	1.5749	0.209918	0.0184864	0.0091365	1.22213	0.269325	0.00326859	0.00161542
ss61512673	rs41614477	1	4.928	0.426218	1.91596	0.166746	0.0254474	0.0124466	1.08289	0.298414	0.0153554	0.00751051	1.03617	0.309068	0.00301391	0.00147414
ss86336516		1	4.95146	0.767192	2.69266	0.101263	0.0358438	0.012804	3.98216	0.0463739	0.0349334	0.0124788	4.68012	0.0308533	0.0075919	0.00271195
ss64746472	rs42845302	1	5.09884	0.770057	0.1229	0.726016	0.00763187	0.00270274	1.1246	0.289297	0.0185056	0.00655354	5.86626	0.0156882	0.00845111	0.00299286
ss65128280	rs43213168	1	5.1464	0.251433	0.162089	0.687364	0.00851012	0.00320345	0.124832	0.723958	0.00599092	0.00225515	2.33247	0.127155	0.00518706	0.00195256
ss86334106		1	5.19112	0.759312	0.246702	0.619564	0.0106563	0.00389502	0.0239787	0.876984	0.00266538	0.000974236	4.3918	0.0364728	0.00721342	0.00263661
ss61499586		1	5.2225	0.345272	0.0419557	0.837764	0.00395508	0.00178816	0.00034757	0.985131	0.000288771	0.000130559	0.0534325	0.817263	0.000718357	0.000324783
ss61523849	rs41623606	1	5.24921	0.345272	0.0419557	0.837764	0.00395508	0.00178816	0.00034757	0.985131	0.000288771	0.000130559	0.0534325	0.817263	0.000718357	0.000324783
ss65128067	rs43211556	1	5.27327	0.861032	3.02781	0.0822902	0.0458476	0.0109719	3.78821	0.052017	0.0411141	0.00983912	1.7179	0.190395	0.00556106	0.00133083
ss65128012	rs43210901	1	5.30343	0.409742	0.175317	0.675559	0.00780884	0.00377719	0.18674	0.665778	0.00646471	0.00312703	3.98949	0.0461737	0.00597754	0.00289138
ss61535885	rs41630314	1	5.37237	0.724212	0.139171	0.70922	0.00763981	0.00305178	0.301065	0.583391	0.00901253	0.00360013	1.54477	0.214327	0.00409089	0.00163414
ss65127950	rs43210840	1	5.39558	0.376791	0.47344	0.491638	0.0129247	0.00606996	1.63267	0.20176	0.0192369	0.00903441	0.577136	0.447694	0.00229578	0.00107819
ss61522903	rs41622772	1	5.41703	0.555158	2.12222	0.145627	0.0271663	0.0134178	0.343615	0.55794	0.00877978	0.00433647	5.35447	0.0209596	0.00692724	0.00342147
ss61480774	rs41580510	1	5.48577	0.520057	0.524682	0.469095	0.0136619	0.00681996	0.849204	0.357097	0.0139388	0.0069582	0.0706468	0.790476	0.000806742	0.000402722
ss86336741		1	5.52477	0.566619	0.145573	0.702919	0.00717116	0.00352193	0.190708	0.662463	0.00658384	0.00323348	2.29691	0.130086	0.00457693	0.00224784
ss61480767	rs41580503	1	5.58631	0.114613	0.431185	0.511625	0.0184266	0.00373975	0.250588	0.61682	0.0112696	0.00228721	1.22177	0.269396	0.00498801	0.00101234
ss64519712	rs42677546	1	5.77394	0.380372	0.0875305	0.767429	0.00572197	0.00269721	0.141874	0.706539	0.00584333	0.00275442	1.79523	0.180728	0.00416473	0.00196316
ss86335879		1	5.83084	0.181232	3.79857	0.0516977	0.0464513	0.0137855	1.14628	0.284701	0.0205076	0.00608612	1.99459	0.158309	0.00542237	0.00160922
ss86302112		1	5.85671	0.836676	3.98032	0.0464243	0.0505438	0.0138135	1.71509	0.190759	0.0266572	0.00728537	2.58213	0.10853	0.00655664	0.00179192
ss64375229	rs42612145	1	5.88829	0.719914	3.25901	0.0714641	0.0378645	0.0152698	0.719092	0.396734	0.0142933	0.00576412	6.29669	0.0123224	0.00845099	0.00340808
ss86336967		1	5.91607	0.24212	0.462792	0.496548	0.0148622	0.00545437	0.232392	0.629908	0.00844953	0.00310094	6.74045	0.00962394	0.00908683	0.00333483
ss64375489	rs42613075	1	5.9734	0.468481	1.6765	0.195819	0.0235949	0.0117506	0.0632228	0.801547	0.00367973	0.00183255	3.65404	0.0563439	0.00559841	0.00278808
ss46526166	rs41255308	1	6.0461	0.42765	0.32076	0.571334	0.010721	0.00524827	0.266313	0.60598	0.00783642	0.00383617	0.129428	0.719135	0.00109587	0.000536463
ss61508668	rs41605828	1	6.07773	0.424785	0.444532	0.505164	0.0126516	0.00618266	0.548786	0.459064	0.0112752	0.00551001	0.06288	0.802075	0.000765826	0.000374248
ss61467737	rs41571862	1	6.21914	0.600287	0.00249557	0.960172	0.000946979	0.000454441	0.0365177	0.848506	0.00290573	0.00139442	0.16441	0.685253	0.00123657	0.000593413
ss86335646		1	6.3013	0.829513	0.0117733	0.913627	0.0026491	0.000749279	0.000769718	0.977874	0.000543351	0.000153683	2.13964	0.143987	0.00573891	0.00162321
ss117966392		1	6.35026	0.227077	0.650247	0.4203	0.0177142	0.00621816	1.58889	0.207907	0.022197	0.00779175	3.2862	0.0702951	0.00639398	0.00224446
ss117963551		1	6.41034	0.601003	0.928627	0.335555	0.0177309	0.00850368	0.48964	0.484322	0.0103311	0.00495474	3.93668	0.0476364	0.0058618	0.0028113
ss61483023	rs41583696	1	6.44378	0.558739	0.343304	0.558118	0.010669	0.00526088	0.0966379	0.755995	0.00454146	0.00223939	3.91146	0.048352	0.00578067	0.00285044
ss61483025	rs41583698	1	6.48157	0.0551576	0.00143823	0.969759	0.00157225	0.000163876	3.34597e-05	0.995386	0.000192362	2.005e-05	0.419698	0.517301	0.00431535	0.000449791
ss61540450	rs41643591	1	6.53942	0.434097	0.0593283	0.807632	0.00455597	0.00223841	0.0433012	0.83522	0.00312221	0.00153399	1.49076	0.222512	0.00367068	0.00180346
ss86340843		1	6.55995	0.100287	2.30294	0.129583	0.0460459	0.00830937	0.670284	0.413233	0.01995	0.00360015	3.19059	0.0744986	0.008711	0.00157197
ss61483259	rs41576336	1	6.59036	0.530086	9.36973	0.00229086	0.0563498	0.0280729	4.14876	0.0420428	0.0301899	0.0150403	11.8734	0.000603595	0.0101892	0.00507614
ss61483542	rs41578709	1	6.7228	0.350287	1.1489	0.284151	0.0207254	0.0094336	0.992375	0.319509	0.0154527	0.00703365	0.553088	0.45731	0.00231446	0.00105348
ss86326514		1	6.74762	0.42765	6.72886	0.00968606	0.047803	0.0234011	4.08766	0.0435797	0.0299431	0.0146581	0.219782	0.639353	0.00139641	0.000683587
ss61540987	rs41639125	1	6.78311	0.454155	6.51966	0.010881	0.0464287	0.0230192	4.21788	0.0403733	0.0300049	0.0148763	0.148522	0.700069	0.00113263	0.000561554
ss61483784	rs41581949	1	6.86819	0.934814	5.35862	0.0209102	0.0858165	0.0104588	4.42709	0.0357309	0.0626103	0.00763057	1.08983	0.296871	0.00624099	0.000760614
ss61507178	rs41603577	1	6.91466	0.280086	9.06936	0.00269344	0.0614578	0.0247844	6.77883	0.00942117	0.0426906	0.0172161	15.6108	8.57438e-05	0.0129153	0.00520843
ss86292125		1	6.93664	0.618911	0.84701	0.357718	0.0174815	0.00824637	1.24674	0.264561	0.0170082	0.00802309	0.495605	0.481673	0.00215231	0.00101529
ss86288858		1	7.10605	0.498567	0.911909	0.33994	0.0179217	0.0089608	0.263065	0.608185	0.007725	0.00386247	0.201083	0.653988	0.00135509	0.000677537
ss86339941		1	7.23745	0.275788	7.17078	0.00758481	0.0540796	0.0216025	7.06375	0.00804645	0.0430584	0.0172	3.84334	0.0503423	0.00638393	0.00255011
ss61532196	rs41633309	1	7.29827	0.482092	0.419207	0.517546	0.0117624	0.00587365	0.189216	0.663704	0.00634007	0.00316597	1.96445	0.161484	0.00409385	0.0020443
ss61511952	rs41609666	1	7.3781	0.159026	2.08121	0.149572	0.0366226	0.00979556	3.19236	0.0744181	0.0363547	0.00972391	0.135154	0.713259	0.00150359	0.000402169
ss61543192	rs41639307	1	7.52689	0.944126	0.00670244	0.934775	0.0032877	0.000346865	0.975776	0.323587	0.0317982	0.00335484	1.83599	0.175861	0.0087372	0.000921811
ss61502401	rs41606310	1	7.56917	0.936246	4.0275	0.0451506	0.0743566	0.00887655	1.86885	0.172048	0.0406926	0.00485781	2.62114	0.105902	0.00965564	0.00115267
ss61537877	rs41635667	1	7.6085	0.702006	8.65965	0.00336154	0.0593351	0.0248251	3.47857	0.062589	0.030278	0.0126679	22.9579	2.02498e-06	0.015399	0.00644273
ss61519664	rs41616911	1	7.63104	0.848854	0.000397884	0.984091	0.000500591	0.000128453	0.0435023	0.834843	0.00419861	0.00107737	0.178131	0.673115	0.00170408	0.000437271
ss86337705		1	7.6587	0.600287	5.41635	0.0202349	0.0439525	0.0210922	1.85375	0.173788	0.0206787	0.00992341	11.8472	0.000611999	0.0104166	0.00499875
ss117966073		1	7.68612	0.128223	8.78303	0.00314426	0.0808978	0.0180859	7.39125	0.00671746	0.0595882	0.0133218	8.80398	0.00310881	0.013028	0.00291259
ss65052692	rs43140120	1	7.80882	0.891117	0.602499	0.43789	0.0228554	0.00443518	0.128379	0.720227	0.00846572	0.00164281	3.51619	0.0611903	0.00886531	0.00172035
ss86293484		1	7.84696	0.174069	0.445285	0.504804	0.0157188	0.00451974	2.95178	0.0862279	0.0324056	0.00931783	0.17785	0.673357	0.00159867	0.000459679
ss86289866		1	7.95911	0.287249	2.08434	0.149267	0.0282866	0.0115827	0.961096	0.327252	0.0154202	0.00631417	9.19794	0.00251296	0.00951299	0.00389533
ss117963534		1	8.01513	0.706304	0.134919	0.713497	0.00743462	0.00308446	2.42433	0.119919	0.0252386	0.0104709	0.331644	0.564879	0.00187577	0.000778216
ss105260155		1	8.04461	0.411891	0.903513	0.342171	0.01738	0.00842013	0.101898	0.74966	0.00468462	0.00226958	2.80083	0.0946646	0.0049184	0.00238283
ss61498915	rs43707416	1	8.08585	0.434097	0.78461	0.376041	0.0166328	0.0081719	0.832932	0.361742	0.0137464	0.0067538	2.01328	0.156376	0.00428534	0.00210545
ss86322629		1	8.13428	0.565903	0.643313	0.422787	0.0149125	0.00732674	0.00585409	0.939034	0.00114164	0.000560904	3.03932	0.0817115	0.00520783	0.00255868
	rs29013987	1	8.15776	0.512178	1.10717	0.293063	0.0195459	0.00976717	0.631641	0.427025	0.0118466	0.00591979	1.7634	0.184636	0.00396857	0.00198311
ss86336235		1	8.26404	0.174785	0.108871	0.741533	0.00794063	0.00229064	3.24852	0.0719207	0.0347155	0.0100144	0.797542	0.372138	0.00345616	0.000996999
ss61511689	rs41614399	1	8.29402	0.555874	8.93415	0.00289748	0.055152	0.0272316	2.95516	0.0860484	0.0255527	0.0126168	15.0841	0.000112625	0.011485	0.00567079
ss105254853		1	8.35375	0.780802	4.72371	0.030086	0.0468754	0.0160454	4.81531	0.0285377	0.0379618	0.0129943	6.69625	0.00986308	0.00896833	0.00306986
ss61475241	rs41572727	1	8.54112	0.23639	3.00992	0.0831988	0.0376236	0.0135829	1.7819	0.182353	0.0232416	0.00839067	9.36273	0.0022995	0.0106303	0.00383774
	rs29024165	1	8.74805	0.141834	0.114414	0.735276	0.00884287	0.00215265	0.0793188	0.778306	0.00590624	0.00143778	0.0293403	0.864045	0.000720424	0.000175376
ss61522777	rs41572726	1	8.8851	0.590974	1.07607	0.299939	0.0187352	0.00905746	0.141545	0.706865	0.00545426	0.00263685	5.23189	0.0224756	0.00662828	0.00320443
ss46526282	rs41255421	1	8.94973	0.30086	5.17071	0.0232745	0.0455729	0.0191719	2.23835	0.135078	0.0241027	0.0101397	15.0096	0.000117065	0.0124078	0.00521981
	rs29015773	1	8.98286	0.348854	9.22755	0.00247316	0.0585452	0.0265976	3.14142	0.0767648	0.0275202	0.0125027	17.5666	3.13167e-05	0.0129217	0.00587044
ss86341785		1	9.00421	0.350287	7.8885	0.00511451	0.0542633	0.0246991	3.14567	0.0765659	0.0275799	0.0125536	14.1304	0.00018488	0.0116352	0.00529601
ss86288486		1	9.0989	0.489971	0.284019	0.594249	0.00987441	0.00493522	2.10463	0.147304	0.0215337	0.0107625	2.90795	0.0885899	0.00507493	0.00253645
ss61537436	rs41640533	1	9.30668	0.520057	1.8816e-05	0.99654	8.02636e-05	4.00672e-05	1.07295	0.30064	0.0153627	0.00766901	7.45533	0.00648492	0.00808573	0.00403636
ss61537420		1	9.35849	0.305874	1.06846	0.301652	0.0205341	0.0087194	0.000159937	0.989913	0.000201682	8.56401e-05	5.97702	0.0147405	0.00779009	0.00330791
ss61536880		1	9.38758	0.411891	0.0245317	0.875585	0.0029272	0.00141815	1.42695	0.23267	0.0178903	0.00866736	5.99519	0.0145907	0.00733306	0.00355267
ss86284510		1	9.46743	0.902579	8.33171	0.00401659	0.0873447	0.0153605	3.87152	0.0495087	0.047912	0.00842584	1.25278	0.263408	0.00547409	0.000962678
ss86340246		1	9.57577	0.774355	17.2591	3.66715e-05	0.0886138	0.0309668	13.7989	0.000219758	0.0637134	0.0222652	9.79935	0.00181875	0.0108015	0.00377469
ss61536385	rs41634509	1	9.74158	0.732092	0.011972	0.912904	0.00227634	0.000892931	0.172656	0.67789	0.00693355	0.0027198	1.35442	0.244905	0.0038935	0.00152729
ss61543832	rs41638135	1	9.77239	0.784384	0.00364624	0.951867	0.00132982	0.000449813	0.136897	0.711498	0.00653558	0.00221067	2.44528	0.118334	0.0055317	0.0018711
ss86274002		1	9.8735	0.348854	0.174674	0.676119	0.00809869	0.00367931	0.475496	0.490699	0.0107162	0.00486846	2.17152	0.141039	0.00458862	0.00208465
ss86323630		1	9.89429	0.422636	0.0028598	0.957367	0.00096999	0.000473384	0.747055	0.387708	0.0125691	0.00613407	4.87911	0.0275087	0.00642444	0.00313532
ss86274716		1	9.91578	0.774355	1.46079	0.227214	0.0263962	0.00922438	0.0109826	0.916566	0.00183786	0.000642255	7.69445	0.00568749	0.00970595	0.00339182
ss61477416	rs41576751	1	9.95528	0.0823782	9.23728	0.00246024	0.100605	0.0152098	5.82807	0.0160295	0.064256	0.00971448	9.13506	0.00259962	0.0160823	0.00243139
	rs29022825	1	10.0293	0.678367	0.650994	0.420033	0.0157908	0.00689064	1.19662	0.274376	0.0171666	0.00749101	2.08604	0.149101	0.00454468	0.00198316
ss61484583	rs41580327	1	10.0755	0.74212	1.01336	0.31445	0.0210353	0.00805138	4.18272	0.0412136	0.0342037	0.0130916	0.030665	0.861041	0.00058935	0.000225577
ss61484579	rs41580323	1	10.0983	0.653295	0.864517	0.3528	0.0178089	0.00806745	3.23362	0.0725743	0.0275815	0.0124945	0.202932	0.652505	0.00138936	0.000629382
ss86318023		1	10.1224	0.799427	4.4529	0.0351982	0.0480832	0.0154197	7.44581	0.00651894	0.0497694	0.0159604	1.79336	0.180955	0.00492016	0.00157783
ss61526699	rs41625585	1	10.1439	0.232808	0.502256	0.478748	0.0149924	0.00535552	0.263081	0.608174	0.00870534	0.00310969	0.251708	0.616034	0.00170802	0.000610132
ss117966158		1	10.2457	0.616046	0.53162	0.466172	0.0138275	0.00654132	0.296105	0.586509	0.00827938	0.0039167	2.44257	0.118537	0.0047624	0.00225293
ss86337292		1	10.388	0.476361	0.00977205	0.921283	0.00187223	0.000934023	0.149645	0.698993	0.00587642	0.00293164	0.375149	0.540411	0.00186611	0.000930967
ss86341378		1	10.4476	0.467765	0.12237	0.726584	0.00649898	0.00323598	0.13081	0.717704	0.00538995	0.00268377	0.0854071	0.770186	0.000873638	0.000435004
ss61524333	rs41619783	1	10.68	0.370344	0.324551	0.569069	0.0111416	0.00519622	0.0412361	0.839142	0.00318636	0.00148605	0.693713	0.40519	0.0026205	0.00122214
	rs29019235	1	10.7538	0.804441	3.70198	0.0547554	0.0445281	0.0140099	1.43015	0.232148	0.0222369	0.00699641	3.90744	0.048467	0.00736004	0.0023157
ss86308138		1	10.8718	0.903295	0.292115	0.589041	0.0173544	0.00303192	0.0056774	0.939959	0.00194113	0.000339127	0.568407	0.451148	0.0038932	0.000680166
ss61525542	rs41621754	1	10.9433	0.561605	0.076085	0.782757	0.0049572	0.00244097	0.474765	0.491033	0.00993027	0.00488976	0.00295529	0.956662	0.000157224	7.74185e-05
ss86315185		1	11.0211	0.65616	6.08292	0.0138894	0.0466917	0.0210686	5.95023	0.0149642	0.0370468	0.0167165	2.47943	0.115798	0.00480878	0.00216986
	rs29009637	1	11.2609	0.376791	0.0186115	0.891526	0.00257415	0.00120892	1.35014	0.245652	0.0175702	0.00825167	1.36853	0.242464	0.00354895	0.00166673
ss61507561	rs41607853	1	11.3249	0.241404	2.34304	0.126298	0.033181	0.0121527	0.0634793	0.801153	0.00438819	0.0016072	6.94434	0.00859564	0.00916291	0.00335597
	rs29027263	1	11.4785	0.407593	0.782567	0.376663	0.0164316	0.00793519	0.00188228	0.965407	0.000646795	0.000312352	5.69525	0.0172771	0.00710996	0.00343356
ss105239548		1	11.8624	0.131089	5.06911	0.0246669	0.0605293	0.0137891	0.613313	0.433809	0.0169428	0.00385972	5.07787	0.0245436	0.00974761	0.00222059
ss61485622		1	11.9141	0.16404	5.24293	0.0223346	0.058223	0.0159684	1.57412	0.21003	0.0256581	0.00703705	4.95541	0.0263287	0.00910902	0.00249826
	rs29015665	1	11.9598	0.697708	0.0864549	0.768821	0.00590495	0.00249084	0.0339253	0.853919	0.00296729	0.00125167	0.0603903	0.805953	0.000794221	0.000335021
ss61545435	rs41643380	1	11.9817	0.325931	0.0508417	0.821671	0.00445418	0.00195717	0.0461297	0.830003	0.00340337	0.00149544	0.120925	0.728139	0.00110534	0.000485686
ss86336383		1	12.2143	0.148997	7.01183	0.00828068	0.0699903	0.0177491	1.86857	0.172081	0.029089	0.0073768	7.52826	0.00623026	0.0116641	0.00295795
ss65129930	rs43213915	1	12.2657	0.159742	4.32811	0.0378532	0.052901	0.0142012	0.726271	0.394388	0.0174278	0.00467847	5.59983	0.0182351	0.00967155	0.00259632
ss105240292		1	12.5063	0.825931	6.73578	0.00964893	0.0641075	0.0184333	2.60847	0.106747	0.0320956	0.00922869	5.83476	0.0159691	0.00960496	0.00276179
	rs29019231	1	12.5442	0.181232	5.87102	0.0156463	0.059118	0.0175447	2.50644	0.113836	0.0310593	0.0092176	4.98994	0.025812	0.00877296	0.00260359
ss61494668	rs41589357	1	12.7414	0.51361	0.918023	0.338327	0.017508	0.00874752	0.614791	0.433256	0.0114955	0.00574351	1.08422	0.298118	0.00306215	0.00152994
ss105236745		1	12.9599	0.570917	5.73904	0.016855	0.0434908	0.021308	3.07318	0.0800337	0.0255775	0.0125315	5.94953	0.01497	0.00712421	0.00349045
ss105300520		1	13.1374	0.838109	0.730875	0.392894	0.0212993	0.00577988	0.770845	0.380259	0.0175458	0.0047613	4.33819	0.0376311	0.00832598	0.00225938
ss61566561	rs41665389	1	13.16	0.86533	3.51404	0.0612697	0.0494709	0.0115301	5.39436	0.0204894	0.0491011	0.0114439	5.06996	0.024655	0.00954796	0.00222533
ss61505139	rs41602904	1	13.2272	0.47851	1.16963	0.279852	0.019554	0.00975892	0.0406249	0.840323	0.00292562	0.00146011	0.307031	0.579686	0.00161303	0.000805027
ss86336576		1	13.4478	0.0902579	5.06783	0.024685	0.0707133	0.0116127	8.10054	0.00455542	0.0715596	0.0117517	3.10253	0.0786096	0.00891325	0.00146376
ss86300425		1	14.2844	0.258596	6.76688	0.00948385	0.0535439	0.0205313	5.2865	0.0217867	0.0380028	0.0145721	12.6455	0.000401972	0.0117259	0.00449626
ss117966132		1	14.3215	0.628223	13.7671	0.000223436	0.0688976	0.0321833	7.44745	0.00651308	0.0408307	0.0190727	23.7736	1.34351e-06	0.0144659	0.00675727
ss105241001		1	14.3603	0.845272	8.14284	0.0044516	0.0722401	0.0188962	5.69607	0.0172691	0.0485504	0.0126995	7.81004	0.00533872	0.0113859	0.00297827
ss86334397		1	14.5484	0.42765	2.00698	0.157024	0.0264299	0.0129383	4.92209	0.0268374	0.0331324	0.0162194	0.555728	0.456238	0.00224046	0.00109678
	rs29013338	1	14.7657	0.926218	0.340819	0.559546	0.0205046	0.0028025	0.597625	0.439748	0.0217761	0.00297629	2.78134	0.0958183	0.00940384	0.00128529
ss86334527		1	14.8163	0.55086	0.16828	0.681771	0.00737209	0.00364791	0.00119822	0.972396	0.000499062	0.000246949	0.922666	0.33711	0.0027764	0.00137384
ss61531273	rs41633932	1	14.8411	0.843123	7.05123	0.0081023	0.0660292	0.0174669	3.88222	0.0491961	0.0393897	0.0104199	4.9984	0.025687	0.00895751	0.00236956
ss61859589	rs41671573	1	14.8756	0.643266	1.72507	0.189474	0.0247024	0.0113371	0.969281	0.325202	0.0148612	0.00682055	0.096825	0.755767	0.000942858	0.000432724
ss61568596	rs41665284	1	14.9899	0.183381	1.82006	0.177745	0.031576	0.00945718	0.684554	0.408306	0.0155464	0.00465624	5.64048	0.0178204	0.00891949	0.00267143
ss61473640	rs41573056	1	15.1575	0.675501	0.723207	0.395386	0.0168567	0.00738996	0.132928	0.715526	0.00579956	0.00254252	0.465377	0.495349	0.00217664	0.000954235
ss61519181	rs41612434	1	15.1899	0.105301	0.126356	0.722348	0.0104425	0.00196762	0.281835	0.59567	0.0125087	0.00235696	0.447777	0.503614	0.00316216	0.00059583
ss63848004	rs42386288	1	15.2416	0.37106	3.08191	0.0796076	0.0336043	0.0156848	1.92107	0.166183	0.0212999	0.00994172	0.613602	0.433701	0.00241744	0.00112834
ss86308312		1	15.2816	0.895415	4.86298	0.0277651	0.0665669	0.0124675	0.25895	0.611003	0.0123624	0.0023154	5.94824	0.0149809	0.0118335	0.00221633
ss86332902		1	15.4403	0.596705	0.387067	0.534049	0.0116907	0.00562668	0.105598	0.74531	0.00489914	0.00235794	2.53192	0.112018	0.00480246	0.00231141
ss105238921		1	15.4642	0.666905	6.30153	0.0122891	0.0492997	0.0219031	3.41003	0.0652255	0.0291511	0.0129514	1.5102	0.219524	0.0038966	0.0017312
ss61519191	rs41612444	1	15.4899	0.416189	0.505611	0.477283	0.0132051	0.00641702	0.0209049	0.88508	0.00215459	0.00104703	1.76933	0.183901	0.0039704	0.00192942
ss63848838	rs42380309	1	15.6399	0.944126	1.95065	0.162962	0.0567408	0.00598638	0.290163	0.590288	0.0175751	0.00185424	0.402792	0.525859	0.00414964	0.000437804
	rs29017514	1	15.957	0.126074	8.90417	0.00294481	0.0823269	0.0181415	1.32721	0.249697	0.0256341	0.00564872	16.637	5.04947e-05	0.0180019	0.00396689
ss63785892	rs42346807	1	16.028	0.597421	0.862969	0.353231	0.0179454	0.00863208	4.31449	0.0381554	0.0321075	0.0154443	0.0122	0.912082	0.000343492	0.000165226
ss62043931	rs41735645	1	16.0688	0.514327	0.459251	0.4982	0.0124629	0.00622633	0.316008	0.574198	0.00829364	0.00414341	4.19774	0.0408523	0.00604507	0.00302005
ss86325921		1	16.1001	0.272206	0.655668	0.41837	0.0170769	0.00676619	0.905377	0.341674	0.0160939	0.00637674	0.446776	0.504092	0.00226868	0.000898895
ss86328392		1	16.2196	0.838825	0.82284	0.364665	0.0228771	0.00618586	1.92607	0.165633	0.028054	0.00758566	1.61768	0.20384	0.00515794	0.00139468
ss61475803	rs41577373	1	16.2763	0.653295	0.0815725	0.775263	0.00545002	0.00246887	0.0401832	0.841181	0.00306846	0.00139002	0.238936	0.62513	0.00150074	0.000679838
ss65014448	rs43108390	1	16.3164	0.679083	0.247769	0.618808	0.00991121	0.00431988	0.0983419	0.753922	0.00500933	0.00218336	0.00111193	0.973409	0.000106873	4.65816e-05
ss86303567		1	16.3606	0.805874	0.0412259	0.839162	0.00465869	0.00145762	0.324064	0.569359	0.0104753	0.00327753	0.125465	0.723289	0.00130761	0.000409127
ss117963529		1	16.4	0.348854	0.00242911	0.960705	0.000973825	0.000442418	0.0793644	0.778244	0.00446484	0.00202842	0.229536	0.632018	0.0015232	0.000692006
ss63468920	rs42237543	1	16.4438	0.167622	3.76439	0.0527585	0.0486573	0.0135778	1.37835	0.240784	0.0236581	0.00660177	5.98579	0.0146679	0.00985485	0.00274999
ss86280744		1	16.4729	0.704155	0.00667931	0.934887	0.00167577	0.000698196	0.702146	0.402351	0.0137754	0.00573941	1.79311	0.180984	0.00441194	0.0018382
ss86299876		1	16.5116	0.468481	3.47396	0.0627628	0.0342414	0.0170527	0.25344	0.614822	0.00743603	0.00370324	4.99421	0.0257488	0.00660135	0.00328756
ss63468770	rs42243991	1	16.5972	0.0988539	4.24469	0.0397445	0.0633073	0.011279	3.18859	0.0745891	0.0440469	0.00784756	0.0962342	0.756489	0.00153797	0.000274009
ss63468692	rs42243965	1	16.6427	0.0873926	3.1322	0.0771978	0.0567555	0.00905309	2.37795	0.123513	0.0396896	0.0063309	0.00366493	0.951744	0.000312994	4.99258e-05
ss63468122	rs42242577	1	16.6675	0.910458	3.53139	0.0606349	0.0597404	0.00974054	2.48661	0.115273	0.0402422	0.00656139	0.0370792	0.84736	0.000987177	0.000160957
ss86322744		1	16.7405	0.69341	2.04421	0.153235	0.0293102	0.0124623	0.840307	0.359626	0.0150873	0.00641489	1.76003	0.185056	0.00437766	0.00186131
ss63468008	rs42242539	1	16.7694	0.14255	4.46708	0.0349093	0.0579662	0.0141704	2.03329	0.154336	0.031425	0.00768214	0.0109568	0.916664	0.000463271	0.000113251
ss64888650	rs42984454	1	16.8017	0.431232	6.16349	0.013276	0.0460526	0.0225907	15.362	9.75225e-05	0.0579429	0.0284234	0.585168	0.444553	0.00229287	0.00112475
ss64888702	rs42984506	1	16.8286	0.921203	1.7197	0.190163	0.0445093	0.00646165	0.675362	0.41147	0.022391	0.00325062	0.0406393	0.840295	0.0011018	0.000159954
	rs29019581	1	16.9579	0.660458	1.63993	0.200762	0.0251265	0.0112694	1.37778	0.240881	0.0184778	0.00828741	7.75918	0.00548942	0.00875617	0.0039272
ss61521719	rs41621019	1	16.9856	0.804441	0.632755	0.426618	0.018131	0.00570458	0.669826	0.413393	0.0149635	0.00470797	2.6169	0.106184	0.00592405	0.00186389
ss62576397	rs41923266	1	17.0124	0.484957	2.02055	0.155631	0.0260023	0.0129894	1.69443	0.193449	0.0191051	0.0095439	3.89	0.0489698	0.00579762	0.00289619
ss62576607	rs41924236	1	17.1062	0.648281	0.290641	0.589982	0.0106225	0.00484412	0.216413	0.641932	0.00735311	0.00335321	1.9783	0.160016	0.00445404	0.00203116
ss86281109		1	17.146	0.622493	0.195567	0.65846	0.00833773	0.00391866	0.0552104	0.814302	0.00355398	0.00167034	5.02377	0.0253161	0.00677801	0.00318561
ss61521801	rs41621900	1	17.1781	0.358883	0.0308174	0.860699	0.00338683	0.00155852	0.0804319	0.776797	0.00438888	0.00201964	1.22369	0.26902	0.00343114	0.00157891
	rs29009793	1	17.2017	0.57235	1.70528	0.19203	0.024614	0.0120493	0.771553	0.38004	0.0132898	0.00650575	0.0600542	0.806482	0.000744152	0.000364286
ss61518195	rs41612163	1	17.3251	0.290115	4.61597	0.03202	0.0432121	0.0177989	3.36107	0.0671818	0.0296048	0.0121941	4.23704	0.0399229	0.00666415	0.00274494
	rs29011587	1	17.3611	0.57235	2.19232	0.139153	0.0275304	0.013477	0.44994	0.502586	0.0100171	0.00490366	9.50381	0.00213146	0.00917578	0.00449183
ss61516693	rs41617994	1	17.4547	0.833095	0.0327144	0.856521	0.00448397	0.00124697	0.192219	0.661212	0.00871765	0.00242434	2.92779	0.0875124	0.00681049	0.00189397
ss61518227	rs41612192	1	17.5164	0.234241	2.09696	0.148043	0.030805	0.0110511	5.89484	0.0154378	0.0413183	0.0148227	2.87627	0.090341	0.00580165	0.00208131
ss61466634	rs41571286	1	17.5491	0.48639	1.65247	0.199051	0.0237046	0.0118435	0.00225589	0.962131	0.000703392	0.000351435	5.91201	0.0152893	0.00719154	0.00359311
ss86340204		1	17.6164	0.616046	0.103225	0.74809	0.00612162	0.00289594	0.0042803	0.947855	0.00100001	0.00047307	5.94104	0.0150417	0.00744324	0.00352115
ss61552393	rs43710749	1	17.6992	0.632521	6.25209	0.0126336	0.0471073	0.021899	4.65448	0.0313142	0.0326412	0.0151741	5.16764	0.0233154	0.00689756	0.00320651
ss86334446		1	17.8129	0.739255	0.0681277	0.79416	0.00539578	0.00208015	2.1631	0.141811	0.0243522	0.00938812	1.63703	0.20116	0.0042516	0.00163905
ss86294724		1	17.9216	0.0573066	3.58993	0.0585449	0.0750394	0.00810764	0.0605791	0.805655	0.00783899	0.000846964	7.58504	0.00603913	0.0174866	0.00188934
ss65130700	rs43223333	1	17.9811	0.834527	2.40629	0.121303	0.0386665	0.010679	3.84748	0.0502189	0.0391796	0.0108207	1.29848	0.254882	0.00457386	0.00126322
ss117966257		1	18.0428	0.448424	0.712954	0.398755	0.0160507	0.00793995	0.00215052	0.963026	0.000707482	0.000349977	4.50808	0.0340873	0.00647746	0.00320427
ss86328418		1	18.1952	0.246418	8.59584	0.00347987	0.0633528	0.0235288	5.18453	0.0230915	0.0395628	0.0146934	12.6701	0.000396806	0.0123379	0.00458219
ss64422278	rs42629600	1	18.2212	0.244986	8.31472	0.0040539	0.0625631	0.0231443	4.74428	0.0297308	0.038005	0.0140594	13.5935	0.000244645	0.0128206	0.00474279
ss64422404	rs42630163	1	18.2448	0.216332	1.62025	0.203482	0.028705	0.00973288	3.06386	0.0804921	0.031631	0.010725	0.993964	0.319122	0.00361951	0.00122725
ss64422484	rs42630203	1	18.2917	0.732092	10.468	0.00127205	0.0680037	0.0266756	9.07032	0.00269204	0.0508278	0.0199381	6.07791	0.0139285	0.00836532	0.00328144
ss64422622	rs42630971	1	18.3234	0.759312	5.70906	0.0171428	0.0520859	0.0190381	6.71467	0.00976272	0.0452792	0.0165502	2.9122	0.0883579	0.00599809	0.00219239
ss64948173	rs43045260	1	18.3624	0.760745	5.91368	0.015275	0.0529826	0.0192869	7.42464	0.00659525	0.0475701	0.0173167	1.97019	0.160873	0.0049349	0.00179642
	rs29009870	1	18.3836	0.232092	6.13121	0.0135183	0.0540048	0.01925	8.59921	0.00347352	0.0512137	0.0182551	2.82577	0.0932113	0.00591364	0.00210792
ss61547049	rs41643682	1	18.427	0.603868	7.45254	0.00649486	0.0503848	0.0241052	6.5052	0.010969	0.0377858	0.0180776	7.46276	0.0064585	0.00811158	0.00388077
ss38328132	rs29020446	1	18.45	0.337393	3.20274	0.0739498	0.0346558	0.0154952	4.55583	0.0331556	0.0331236	0.0148102	4.74548	0.0297103	0.00677995	0.00303143
ss64906637	rs42999739	1	18.6628	0.821633	8.51882	0.00362835	0.069952	0.0205032	13.2526	0.000292379	0.0697535	0.020445	2.23716	0.135182	0.0057938	0.00169819
ss64083329	rs42469069	1	18.7026	0.242837	10.5177	0.0012388	0.0698064	0.0256702	9.13323	0.0026022	0.0522312	0.0192072	4.98687	0.0258575	0.00776324	0.00285481
ss117966449		1	18.7719	0.614613	11.0848	0.000916275	0.0640905	0.0303614	9.57809	0.00204806	0.04784	0.0226631	9.53104	0.00210049	0.00957232	0.00453467
ss61530321	rs41633399	1	18.9188	0.620344	11.4866	0.000740511	0.0639549	0.030125	9.9312	0.00169469	0.0477546	0.0224941	11.9889	0.000567917	0.0105086	0.00494994
ss86338922		1	18.9534	0.244269	6.84138	0.00910003	0.0584843	0.0215926	2.65938	0.103393	0.0293367	0.0108312	19.2214	1.34388e-05	0.0156318	0.00577133
ss86339602		1	19.149	0.113181	0.179239	0.672159	0.0125099	0.00251125	1.1784	0.278058	0.0257117	0.0051614	0.251314	0.61631	0.00238351	0.000478469
ss61570352	rs41666815	1	19.1793	0.353868	6.29247	0.0123515	0.0486596	0.0222516	7.89311	0.00510163	0.0436663	0.0199682	6.0782	0.0139263	0.00769605	0.00351933
ss86274921		1	19.3456	0.459885	2.93619	0.0870599	0.0317636	0.0157796	0.200807	0.65421	0.00667632	0.00331667	8.11612	0.0045169	0.00846615	0.00420583
ss86289776		1	19.3858	0.459885	2.93619	0.0870599	0.0317636	0.0157796	0.200807	0.65421	0.00667632	0.00331667	8.11612	0.0045169	0.00846615	0.00420583
ss61465563	rs41566808	1	19.6403	0.598854	5.46213	0.0197156	0.0442931	0.0212809	1.32256	0.250528	0.017535	0.00842481	4.61422	0.0320525	0.00655329	0.00314857
ss61522026		1	19.8023	0.926934	0.128028	0.720594	0.0128974	0.00174702	2.35733	0.12515	0.0443224	0.00600367	0.513831	0.473726	0.0041541	0.000562692
ss118418281		1	19.8515	0.22063	9.05388	0.00271603	0.0657043	0.0225961	12.2092	0.000505671	0.0610672	0.0210013	0.863796	0.353001	0.0032841	0.00112942
ss117963490		1	19.8776	0.426934	5.64026	0.0178226	0.0435923	0.0213307	3.24303	0.0721608	0.0265606	0.0129967	0.661616	0.416268	0.00241092	0.00117972
ss105237541		1	19.9196	0.438395	5.8854	0.0155201	0.0441447	0.0217373	4.06737	0.0441028	0.0294761	0.0145143	0.376476	0.539696	0.00180378	0.000888201
ss118418284		1	19.9528	0.416905	6.45941	0.0112525	0.0464961	0.022606	2.11335	0.14647	0.0213999	0.0104044	1.34596	0.246384	0.00342732	0.00166633
ss105237529		1	19.9881	0.585244	6.08412	0.01388	0.0451439	0.0219159	1.98536	0.159274	0.0207467	0.0100719	1.12446	0.289328	0.00313371	0.00152131
ss86295604		1	20.039	0.795129	1.69642	0.193187	0.030496	0.00993554	0.0220248	0.882064	0.00279071	0.000909207	0.712357	0.398952	0.00318276	0.00103694
ss61508468	rs41604738	1	20.0646	0.483524	0.12983	0.718718	0.00689183	0.00344218	0.252383	0.615561	0.0077073	0.00384947	0.0555422	0.813755	0.000725815	0.000362513
ss61537390		1	20.2655	0.724212	1.225	0.268765	0.0236015	0.00942781	0.263238	0.608067	0.00878222	0.00350813	3.4915	0.0621045	0.00640046	0.00255671
ss86340805		1	20.2942	0.207736	4.55929	0.0330891	0.0497041	0.0163608	5.64249	0.0178002	0.0443201	0.0145886	0.966645	0.32586	0.00369126	0.00121503
ss61508465	rs41604735	1	20.3731	0.239255	0.773629	0.3794	0.0194783	0.00709057	2.21184	0.137408	0.0263921	0.00960736	0.844206	0.358515	0.00327437	0.00119195
ss105241769		1	20.3997	0.352436	1.43151	0.231925	0.0236064	0.0107751	4.22671	0.0401649	0.0324733	0.0148224	2.18025	0.140244	0.00468621	0.00213902
ss86339310		1	20.4212	0.662607	2.22137	0.136565	0.0293035	0.0131021	1.48925	0.222746	0.0192565	0.00860994	2.52691	0.112373	0.00502664	0.0022475
ss117966255		1	20.5608	0.740688	0.847471	0.357588	0.0196995	0.00756733	1.30539	0.253624	0.0196055	0.00753123	0.167361	0.682593	0.00140917	0.000541316
ss117966265		1	20.6378	0.515043	6.60858	0.0103556	0.0487399	0.0243479	19.6715	1.06857e-05	0.0668356	0.0333875	0.109255	0.741093	0.00101286	0.000505971
	rs29023743	1	20.7227	0.356734	0.927208	0.335924	0.0197214	0.0090511	5.00609	0.0255741	0.0366512	0.0168211	0.216499	0.641866	0.00153399	0.000704024
	rs29018413	1	20.8305	0.252865	0.253106	0.615056	0.0112535	0.00425213	0.510698	0.475076	0.0128202	0.00484411	0.570105	0.450473	0.0027159	0.0010262
	rs29010295	1	20.8708	0.534384	4.36718	0.037	0.0406778	0.0202427	9.9582	0.00167036	0.0490771	0.0244225	1.579	0.209326	0.0039434	0.00196238
ss117966174		1	20.9123	0.462751	0.188578	0.664237	0.00802413	0.0039898	1.03438	0.309485	0.0150656	0.00749099	0.0444682	0.833047	0.000626833	0.000311677
ss86299184		1	20.9332	0.758596	0.0442507	0.833449	0.00467439	0.00171203	0.113486	0.736311	0.00600445	0.00219917	0.00586435	0.93898	0.000273773	0.000100271
ss117963464		1	21.0115	0.196275	0.387653	0.53374	0.0144351	0.00455432	0.00642541	0.936134	0.00149117	0.000470467	0.108823	0.741587	0.00123063	0.000388265
ss117963566		1	21.0446	0.239255	0.0180507	0.893162	0.0029974	0.00109113	0.0768724	0.781664	0.00496161	0.00180615	0.00127043	0.971577	0.000127929	4.65694e-05
ss61530096	rs41631792	1	21.0932	0.780802	0.313549	0.57569	0.0122167	0.00418179	0.17432	0.67643	0.0073076	0.00250139	0.0994453	0.752591	0.0011066	0.000378788
ss86320919		1	21.2242	0.651862	2.66203	0.103222	0.0320965	0.0145678	6.29909	0.0123059	0.0395026	0.0179293	2.0816	0.149534	0.00457121	0.00207476
ss61529419	rs41625140	1	21.3004	0.401862	3.29763	0.0698102	0.0355619	0.0170959	5.95507	0.0149235	0.0382618	0.0183939	6.06256	0.014049	0.00774707	0.00372431
ss86332554		1	21.4126	0.701289	2.46487	0.116872	0.0321591	0.0134735	7.23045	0.00733931	0.0440327	0.0184482	2.63601	0.104918	0.00535364	0.00224299
	rs29027390	1	21.4912	0.778653	0.321112	0.571123	0.013195	0.00454837	0.195195	0.658765	0.008253	0.00284485	0.683606	0.408631	0.00309647	0.00106737
ss64062005	rs42453650	1	21.5303	0.294413	0.0335274	0.854769	0.00380369	0.00158031	0.265102	0.6068	0.00857823	0.00356398	0.211595	0.645663	0.00153725	0.000638679
ss63819045	rs42366516	1	21.595	0.126074	0.407936	0.523229	0.0184895	0.00407433	0.879152	0.348759	0.0217657	0.00479628	0.0408544	0.839878	0.000941797	0.000207534
ss63818797	rs42365792	1	21.6583	0.363181	0.085858	0.769598	0.00568811	0.0026311	0.21291	0.64464	0.00718451	0.00332327	0.147517	0.701037	0.00119997	0.000555058
ss63819105	rs42367046	1	21.6938	0.52149	0.00862353	0.926039	0.00168806	0.000842469	0.176805	0.674263	0.00613052	0.0030596	0.0108548	0.917051	0.000304699	0.000152068
ss63564364	rs42273209	1	21.8012	0.318768	1.41226	0.235088	0.0230285	0.0100015	0.629041	0.427978	0.0123354	0.00535738	0.0635284	0.801078	0.00078666	0.000341654
ss63564400	rs42273221	1	21.8373	0.0931232	2.25478	0.133656	0.0479607	0.00810068	0.506311	0.476979	0.0182534	0.00308304	1.04069	0.308015	0.00524608	0.000886076
ss63564430	rs42273731	1	21.8637	0.445559	6.86983	0.00895768	0.0492247	0.0243206	6.15473	0.0133413	0.0373934	0.0184751	5.03216	0.0251947	0.00678816	0.00335384
ss61563912	rs41665076	1	21.8923	0.580229	2.39667	0.122049	0.0292192	0.0142335	4.01827	0.0453967	0.0303137	0.0147666	3.14201	0.0767371	0.0053797	0.00262059
ss63564514	rs42273759	1	21.9198	0.351719	1.56257	0.21171	0.0241899	0.0110312	2.48499	0.115391	0.0244539	0.0111516	1.61584	0.204098	0.00395703	0.00180451
	rs29026807	1	22.0345	0.353152	2.2575	0.133422	0.0292799	0.0133772	7.65374	0.00581581	0.0430803	0.0196822	0.0456293	0.830914	0.000670717	0.000306431
ss63564601	rs42273787	1	22.0634	0.339542	3.72242	0.0540928	0.0377405	0.0169268	6.43294	0.0114197	0.0397208	0.017815	2.03654	0.154007	0.00449641	0.00201667
ss86281358		1	22.1267	0.594556	4.54475	0.0333694	0.0406086	0.0195781	9.80237	0.00181581	0.047661	0.0229782	2.76683	0.0966866	0.00510429	0.00246087
ss61564220		1	22.1602	0.404011	4.55553	0.0331614	0.0405805	0.0195424	9.06176	0.0027045	0.0457636	0.0220385	3.56958	0.0592627	0.00578354	0.00278519
ss117963557		1	22.1849	0.426934	5.34099	0.0211209	0.0440256	0.0215427	5.53507	0.0189165	0.0359465	0.0175894	3.05387	0.080986	0.00536687	0.00262613
ss105241835		1	22.2232	0.219914	0.947544	0.330683	0.02204	0.007562	0.866293	0.352306	0.0169054	0.00580032	0.749287	0.387	0.00315302	0.00108181
ss117966171		1	22.2533	0.896132	0.106528	0.74423	0.0101521	0.00188991	0.0269104	0.869744	0.00409326	0.000761998	0.062419	0.802786	0.00125057	0.000232806
ss86341359		1	22.2924	0.674785	0.207028	0.649249	0.00916614	0.00402302	0.954643	0.32888	0.0157805	0.00692604	1.40925	0.235586	0.00384515	0.00168764
ss65135012	rs43218341	1	22.3356	0.547278	7.197	0.0074759	0.0501474	0.0248495	7.87314	0.00515763	0.0420529	0.0208385	6.61817	0.0103005	0.00774027	0.00383553
ss61548179	rs41646592	1	22.3724	0.612464	2.41344	0.120752	0.0297758	0.0141347	7.51071	0.0062906	0.0419822	0.0199291	0.704196	0.401665	0.00259064	0.00122979
ss65135213	rs43219642	1	22.41	0.58596	1.75563	0.185605	0.0248924	0.0120783	3.85339	0.0500434	0.0295378	0.0143324	2.11769	0.146057	0.0043976	0.00213381
ss86340422		1	22.4486	0.558023	4.76022	0.0294586	0.0417142	0.0205762	10.9176	0.00100134	0.0504538	0.0248872	0.854568	0.355584	0.00285206	0.00140682
ss65135358	rs43219987	1	22.8384	0.590258	1.76001	0.185058	0.0248985	0.0120436	3.69907	0.0548503	0.0289147	0.0139862	0.794306	0.373109	0.00269314	0.00130269
ss64686703	rs42781274	1	22.9211	0.84957	6.50578	0.0109654	0.0664604	0.0169874	3.49893	0.0618279	0.0391805	0.0100146	3.45029	0.063663	0.00780237	0.0019943
ss65040729	rs43131664	1	22.9618	0.811605	5.78284	0.0164435	0.0558732	0.0170863	1.97332	0.160542	0.0262526	0.00802819	4.73148	0.0299513	0.00813748	0.00248848
ss64524436	rs42677996	1	23.2209	0.40043	2.25943	0.133256	0.0277136	0.0133073	5.59082	0.0183284	0.0348863	0.0167514	0.789891	0.37444	0.00263907	0.00126721
ss86327885		1	23.3173	0.340258	0.858638	0.354441	0.0182709	0.00820297	4.68085	0.0308402	0.0341263	0.0153215	0.00154343	0.968673	0.000124757	5.60117e-05
ss86321749		1	23.5036	0.266476	0.0505532	0.822169	0.00469027	0.00183358	1.18715	0.276283	0.0182172	0.00712172	0.279585	0.597142	0.00177519	0.000693982
ss63675957	rs42309386	1	23.5512	0.31447	2.2596	0.133242	0.0301878	0.0130157	1.59129	0.207564	0.0203311	0.00876588	1.46776	0.22611	0.00391815	0.00168934
ss63675399	rs42307601	1	23.6445	0.423352	0.134577	0.713844	0.00675984	0.0033005	0.715458	0.397928	0.0124975	0.00610189	0.40477	0.524845	0.00188617	0.000920921
ss63675504	rs42308435	1	23.6948	0.479943	0.119561	0.729616	0.00635053	0.00317016	0.491582	0.483457	0.0103266	0.00515498	0.00797554	0.928864	0.000263905	0.00013174
ss86292289		1	23.7284	0.0995702	7.88841	0.00511474	0.0879899	0.0157776	4.06851	0.0440734	0.0508269	0.00911387	2.15394	0.142657	0.00742522	0.00133143
ss117966339		1	23.763	0.224928	0.287445	0.592034	0.0119352	0.00416145	1.93447	0.164715	0.0248072	0.00864955	1.11646	0.291049	0.00378172	0.00131858
	rs29017639	1	23.9398	0.253582	2.41438	0.12068	0.0322092	0.012193	3.27602	0.0707305	0.0300774	0.011386	3.11189	0.0781614	0.00587962	0.00222577
ss61542627	rs41635955	1	23.9704	0.721347	0.311161	0.577148	0.0116626	0.00468848	0.0320519	0.857966	0.00300312	0.00120729	5.94336	0.0150221	0.00816574	0.00328272
ss61484341	rs41578194	1	24.0002	0.837393	1.68144	0.195163	0.0320256	0.00872162	0.0713673	0.789435	0.00529864	0.00144299	11.2928	0.000820546	0.0132565	0.00361019
ss65134311	rs43222739	1	24.0397	0.290831	0.59255	0.441696	0.0158637	0.00654372	0.00948951	0.922426	0.00161102	0.000664542	5.57481	0.0184953	0.0077987	0.00321694
ss61542633	rs41635960	1	24.1185	0.781519	0.0211297	0.884468	0.00325429	0.00111132	0.502808	0.478507	0.0127296	0.0043471	8.06792	0.0046372	0.010169	0.00347267
ss86314294		1	24.1455	0.795129	0.435506	0.509518	0.0146369	0.00476866	1.20485	0.272734	0.019518	0.00635893	0.731222	0.392782	0.00305047	0.000993836
ss65134757	rs43227184	1	24.1673	0.744269	0.709945	0.399751	0.0173411	0.00660115	1.78091	0.182474	0.0220146	0.0083802	0.566684	0.451834	0.00249357	0.000949213
ss105241113		1	24.1896	0.209885	1.34617	0.246346	0.026322	0.00873014	0.00180313	0.966142	0.0007735	0.000256544	10.3081	0.00138533	0.0116446	0.00386214
ss65134815	rs43228241	1	24.2325	0.807307	1.61011	0.204901	0.0294429	0.00916044	0.00497537	0.943787	0.00131439	0.00040894	7.05019	0.00810698	0.00987231	0.00307153
ss86318974		1	24.2752	0.373209	0.725854	0.394523	0.0159539	0.00746399	0.230077	0.631618	0.0072076	0.00337206	6.92276	0.00869893	0.0078915	0.00369202
ss105236938		1	24.3682	0.10745	0.408901	0.522738	0.0190143	0.0036471	3.13419	0.0771041	0.0421446	0.00808371	3.90116	0.0486474	0.00942359	0.00180753
ss65138355	rs43223578	1	24.4115	0.888968	1.63668	0.201208	0.0370904	0.0073219	4.84168	0.0281077	0.0510552	0.0100787	1.41158	0.235199	0.00554223	0.00109407
	rs29014870	1	24.4836	0.925501	5.47867	0.0195314	0.0824854	0.0113745	4.36747	0.0369938	0.0591228	0.00815286	0.17942	0.672003	0.00240987	0.000332314
ss61542586	rs41646101	1	24.5746	0.926218	1.51531	0.218746	0.0445652	0.00609103	0.202747	0.652652	0.0130883	0.00178887	0.327944	0.567057	0.00333577	0.000455922
	rs29016259	1	24.6112	0.92765	1.44027	0.230505	0.0437958	0.00587871	0.187108	0.665468	0.0126736	0.00170118	0.237112	0.626453	0.00285915	0.000383784
ss61509073	rs41601537	1	24.6579	0.296562	4.76917	0.0293069	0.0433444	0.0180844	3.08758	0.0793316	0.0280092	0.0116862	10.8312	0.00104838	0.0104645	0.00436606
ss61537397	rs41639694	1	24.7469	0.87894	7.99521	0.00482488	0.0790137	0.0168149	4.97112	0.0260922	0.0500849	0.0106585	13.5763	0.00024685	0.0164977	0.00351086
	rs29022780	1	24.7691	0.547994	5.72423	0.0169966	0.0453844	0.0224831	2.91515	0.0881971	0.026032	0.0128961	13.5523	0.000249966	0.0111735	0.00553529
ss86293562		1	24.7979	0.833811	3.73451	0.0537048	0.0468637	0.0129878	5.10032	0.0242303	0.0438888	0.0121634	1.13102	0.287926	0.00415705	0.00115209
ss65132173	rs43217804	1	24.8531	0.534384	9.9233	0.00170187	0.0582152	0.02897	2.62283	0.105789	0.024133	0.0120094	18.5794	1.86484e-05	0.01274	0.00633988
ss117963512		1	24.9083	0.334527	2.8665	0.090889	0.0324546	0.01445	1.85799	0.173297	0.0209748	0.00933876	6.9576	0.00853281	0.00811431	0.00361279
ss86332970		1	24.936	0.191977	0.20196	0.653284	0.0105551	0.00327466	2.2384	0.135074	0.0281464	0.00873225	0.316723	0.573765	0.00212644	0.000659715
ss64992692	rs43086367	1	24.996	0.428367	0.377591	0.539096	0.0115977	0.00567981	0.107271	0.743371	0.00495958	0.00242889	0.792855	0.373546	0.00270377	0.00132414
ss61542599	rs41646113	1	25.0187	0.114613	4.51367	0.0339768	0.063585	0.0129048	5.39397	0.020494	0.0557222	0.011309	3.73379	0.0537278	0.00930705	0.0018889
ss61542604	rs41635932	1	25.0716	0.214183	1.53743	0.215418	0.0280475	0.00944129	1.48291	0.223732	0.0220968	0.00743816	0.557599	0.455482	0.00271915	0.000915313
ss61542596	rs41646110	1	25.1292	0.453438	0.117409	0.731965	0.00639745	0.00317098	0.546879	0.459845	0.011072	0.00548799	6.40713	0.0115854	0.00757013	0.00375224
ss105299265		1	25.1834	0.141117	1.73623	0.188051	0.0354529	0.00859401	0.0986085	0.7536	0.00678537	0.00164482	3.11142	0.0781837	0.0076283	0.00184915
ss86340554		1	25.215	0.638252	0.761628	0.383121	0.0171287	0.00790957	0.595868	0.440421	0.0121546	0.00561264	0.0521575	0.819418	0.000721641	0.000333234
ss65134052	rs43219083	1	25.3664	0.799427	0.0198959	0.887869	0.00322722	0.00103493	0.0081126	0.928258	0.00165305	0.000530112	3.668	0.0558761	0.00702917	0.00225416
ss86312410		1	25.4085	0.348138	2.54296	0.111241	0.0304894	0.0138384	1.59719	0.206725	0.0193959	0.00880334	0.000690566	0.979043	8.09924e-05	3.67605e-05
ss86332194		1	25.6031	0.313754	1.31226	0.252379	0.023228	0.0100026	0.712229	0.398995	0.0137328	0.00591368	2.44697	0.118207	0.00510043	0.00219637
ss61542613	rs41635941	1	25.631	0.209885	5.52516	0.0190231	0.0515908	0.017111	5.82644	0.0160442	0.0424881	0.0140919	4.73853	0.0298297	0.00769151	0.00255102
ss105239007		1	25.6521	0.383238	6.50345	0.0109796	0.0485146	0.0229345	1.59635	0.206844	0.0193484	0.00914664	7.60394	0.00597683	0.00843406	0.00398706
ss86341407		1	25.6848	0.790831	3.54417	0.0601721	0.0420796	0.0139214	4.79185	0.0289262	0.0392136	0.0129732	1.76927	0.183908	0.00478907	0.00158439
ss61542611	rs41635939	1	25.7896	0.606734	7.35686	0.00684575	0.0510937	0.0243827	3.37252	0.0667187	0.0278286	0.0132803	2.5618	0.109928	0.00486838	0.00232327
ss86322592		1	25.8652	0.340974	6.58485	0.0104932	0.0491251	0.0220779	0.842503	0.359	0.0141533	0.00636079	10.9903	0.000963402	0.0101805	0.00457534
ss65133561	rs43223792	1	25.9456	0.0451289	2.34411	0.126212	0.0679774	0.00585861	0.0675146	0.795067	0.00926899	0.000798845	0.357682	0.549991	0.00427197	0.000368178
ss65133522	rs43223753	1	26.0099	0.0766476	0.0216239	0.883135	0.00524535	0.000742455	0.000112272	0.991549	0.000303182	4.2914e-05	0.00106191	0.974013	0.000186859	2.64491e-05
ss86300221		1	26.0488	0.595989	0.0199374	0.887753	0.00265004	0.00127618	2.94601	0.086535	0.025786	0.0124178	1.57091	0.210496	0.0037818	0.00182121
ss86304407		1	26.3997	0.704871	1.16583	0.280634	0.0224665	0.00934732	0.290011	0.590385	0.00899415	0.00374207	1.05093	0.305649	0.00343362	0.00142858
ss86329426		1	26.4926	0.597421	1.35102	0.245498	0.021747	0.0104607	0.415291	0.519508	0.00967822	0.0046554	1.25435	0.263109	0.00337232	0.00162215
ss86281869		1	26.5181	0.77937	0.00438012	0.947252	0.00150303	0.000516899	1.77834	0.18279	0.0242626	0.00834402	9.70806e-05	0.992141	3.60039e-05	1.23819e-05
ss64366153	rs42604233	1	26.6049	0.741404	0.144806	0.703665	0.00792154	0.0030375	5.04768	0.0249716	0.0373849	0.0143352	0.0918287	0.761956	0.00101507	0.000389229
	rs29016891	1	26.7101	0.0723496	0.905445	0.341656	0.0347481	0.00466424	0.441275	0.506728	0.0194649	0.00261278	1.25052	0.26384	0.0065636	0.000881033
ss61467028	rs41565264	1	26.7586	0.926218	1.29797	0.254977	0.0412629	0.00563969	1.05295	0.305186	0.0298169	0.00407527	0.976797	0.323334	0.00575618	0.000786737
	rs29013246	1	26.8441	0.788682	0.875913	0.349648	0.0207159	0.00690514	4.85631	0.027872	0.0390166	0.0130052	0.475374	0.490755	0.00245641	0.000818784
ss86291188		1	26.8762	0.613181	0.240939	0.623683	0.00934807	0.00443454	0.409945	0.522208	0.00977999	0.00463943	0.182313	0.669525	0.00130864	0.000620791
ss61479037	rs41579905	1	26.9125	0.169054	2.41478	0.120649	0.0385401	0.0108279	6.86641	0.0089747	0.0519659	0.0145998	0.013031	0.909149	0.000456313	0.000128201
ss61522795	rs41622064	1	27.2043	0.883238	0.104366	0.746749	0.00887119	0.00182975	0.35453	0.551754	0.0131132	0.00270469	0.568734	0.451018	0.00332999	0.000686836
ss63929739	rs42338726	1	27.2485	0.105301	1.41683	0.234331	0.0366844	0.00691227	1.70735	0.191761	0.032296	0.00608538	0.0451829	0.83173	0.00105452	0.000198697
ss64466644	rs42648975	1	27.3148	0.543696	1.64658	0.199853	0.0236639	0.0117416	3.09317	0.0790607	0.02599	0.0128958	0.957695	0.328108	0.00290526	0.00144154
ss63929325	rs42336619	1	27.3905	0.844556	5.42528	0.0201326	0.0586869	0.015409	7.20174	0.0074564	0.05417	0.014223	3.30453	0.069519	0.00738038	0.00193781
ss117975265		1	27.4151	0.353152	0.383742	0.53581	0.0118491	0.00541353	5.66736	0.0175516	0.0363895	0.0166253	0.0156044	0.900625	0.000384601	0.000175713
ss61506365	rs41605379	1	27.4829	0.388968	0.0223942	0.881087	0.00280515	0.00133341	1.54876	0.213738	0.0186924	0.00888531	0.176981	0.674111	0.00126892	0.000603174
	rs29013556	1	27.5798	0.422636	1.64651	0.199861	0.0243908	0.0119034	5.16725	0.0233206	0.0345734	0.0168728	0.304296	0.581379	0.0016894	0.000824477
ss61507625	rs41607913	1	27.6231	0.692693	1.62035	0.203468	0.0266992	0.0113669	0.0928392	0.760689	0.00513208	0.00218493	3.35941	0.0672489	0.00617834	0.00263036
ss86341236		1	27.6587	0.850287	1.94643	0.163417	0.0365607	0.0093083	0.22184	0.637789	0.00991313	0.00252387	3.06413	0.0804788	0.00737563	0.00187783
ss117966276		1	27.7328	0.702006	0.00763873	0.930379	0.0017984	0.000752429	0.110715	0.739431	0.00549171	0.00229766	1.35222	0.24529	0.00384636	0.00160927
ss65135507	rs43221236	1	27.8184	0.207736	0.107963	0.742574	0.00753819	0.0024813	0.00311361	0.955517	0.00102696	0.000338038	0.339087	0.560545	0.00214913	0.000707416
ss86295535		1	27.854	0.903295	2.02267	0.155414	0.0455227	0.0079531	1.86092	0.17296	0.0350295	0.00611987	0.940362	0.332522	0.00499491	0.000872641
ss65135776	rs43222405	1	27.8936	0.903295	1.9031	0.168175	0.0441581	0.00771469	1.41996	0.233816	0.0306072	0.00534726	0.60378	0.437404	0.0040031	0.000699366
ss61548201	rs41646614	1	28.0062	0.588109	0.58082	0.446249	0.014049	0.00680637	3.81676	0.0511424	0.0288219	0.0139635	3.85968	0.0498573	0.00581235	0.00281593
ss61486868	rs41586446	1	28.037	0.418338	1.16051	0.281732	0.0200931	0.00977857	0.355059	0.551457	0.00892038	0.00434122	8.56032	0.00354757	0.008736	0.00425149
ss61548202	rs41646615	1	28.2444	0.610315	3.41733	0.0649393	0.035397	0.016837	0.446939	0.504014	0.0102904	0.00489472	3.84697	0.0502342	0.00604121	0.00287357
ss63968679	rs42412574	1	28.5389	0.377507	1.22017	0.26971	0.0212035	0.00996545	0.0136583	0.906998	0.00180107	0.000846489	2.19201	0.13918	0.00456945	0.0021476
ss63968835	rs42413552	1	28.5641	0.0709169	0.251268	0.616342	0.0182544	0.00240548	1.52304	0.217577	0.0360173	0.0047462	1.17214	0.279336	0.00633463	0.000834748
ss63969055	rs42414262	1	28.594	0.119628	3.86581	0.0496765	0.0560377	0.0118034	2.61566	0.106266	0.0370081	0.00779515	0.198581	0.656007	0.00204849	0.000431482
ss63969735	rs42408102	1	28.7697	0.931232	0.0373256	0.84686	0.00712595	0.000912676	0.0635903	0.800983	0.00746073	0.000955553	1.57659	0.209674	0.007438	0.000952642
ss63969781	rs42408125	1	28.8238	0.0888252	1.04145	0.30784	0.0331502	0.00536605	0.0474626	0.827603	0.00568081	0.000919556	6.34528	0.0119923	0.0131102	0.00212215
ss64065929	rs42454611	1	28.9002	0.023639	4.8928	0.0272929	0.134193	0.00619439	1.10313	0.293946	0.0512488	0.00236566	8.93986	0.00288855	0.02903	0.00134004
ss64066071	rs42455482	1	28.9267	0.447708	9.8971e-05	0.992065	0.000180451	8.92385e-05	0.409112	0.522631	0.00930375	0.00460099	7.02484	0.00822136	0.00769777	0.00380679
ss65136431	rs43223057	1	29.304	0.577364	1.73498	0.18821	0.0250111	0.0122061	7.30427	0.00704683	0.0410022	0.0200103	1.2562	0.262757	0.00342596	0.00167197
ss65136409	rs43223035	1	29.3304	0.358883	2.00102	0.157641	0.0273739	0.0125967	4.34741	0.0374291	0.0323116	0.0148689	0.0794452	0.778134	0.000879067	0.000404522
ss105240450		1	29.3539	0.47063	3.00767	0.083314	0.0329615	0.0164239	4.6076	0.0321755	0.0326884	0.0162878	0.135961	0.712442	0.00113011	0.000563105
ss86276602		1	29.4063	0.631089	1.53969	0.215082	0.0238016	0.0110828	4.48901	0.034467	0.0325318	0.0151479	0.395023	0.529877	0.00194172	0.000904128
ss105241197		1	29.6049	0.128223	0.0909033	0.763122	0.0082736	0.00184968	0.354288	0.551889	0.0130996	0.0029286	1.52651	0.217055	0.00544794	0.00121797
ss86341264		1	29.6424	0.590974	1.32079	0.250845	0.0220588	0.0106643	5.91925	0.0152272	0.0373362	0.0180501	0.885314	0.347077	0.00290699	0.00140538
ss105241200		1	29.6755	0.22851	0.200489	0.654466	0.00984134	0.00346992	0.0694491	0.792219	0.00464666	0.00163835	0.182303	0.669533	0.0015097	0.0005323
ss61548206	rs41646619	1	29.7005	0.355301	0.0304482	0.861528	0.00345238	0.00158162	4.45378	0.0351803	0.0333877	0.0152957	0.717358	0.397303	0.00269509	0.00123469
ss65136706	rs43225332	1	29.7126	0.353152	0.0273128	0.868783	0.00326263	0.0014906	4.02956	0.0450957	0.0316977	0.0144818	0.452082	0.501571	0.00213519	0.000975508
ss65136729	rs43225355	1	29.7393	0.414756	0.018632	0.891466	0.00255825	0.00124195	4.32038	0.0380243	0.0311527	0.0151236	0.791726	0.373886	0.00268195	0.001302
ss64752215	rs42847849	1	29.7837	0.660458	0.0103778	0.918888	0.00202053	0.000906221	2.54494	0.111102	0.0253351	0.0113629	0.687046	0.407455	0.00264413	0.00118591
ss64752242	rs42847876	1	29.8083	0.582378	0.0942533	0.75893	0.00575618	0.00279996	5.728	0.0169604	0.0358506	0.0174387	1.15077	0.28376	0.00323388	0.00157305
ss86335463		1	29.8301	0.616762	0.878031	0.349066	0.0182064	0.00860676	2.21489	0.137138	0.0231733	0.0109548	0.229742	0.631866	0.00149919	0.000708719
ss86333573		1	29.8649	0.283668	3.33228e-05	0.995396	0.000118912	4.83259e-05	2.07081	0.150592	0.0237431	0.00964922	0.208906	0.647768	0.00151448	0.000615487
ss86305097		1	29.8859	0.717049	1.21054	0.271606	0.0227701	0.00923963	0.473081	0.491802	0.0114244	0.0046358	3.58708	0.0586449	0.00629811	0.00255565
ss65136841	rs43226767	1	29.9299	0.888252	0.0739348	0.785772	0.00793174	0.00157461	0.953081	0.329276	0.0228293	0.00453208	0.543141	0.461382	0.00345695	0.000686276
ss61548211	rs41646624	1	29.9759	0.633238	1.55393	0.212975	0.0241607	0.0112225	1.64193	0.200487	0.0199207	0.00925306	1.71217	0.191136	0.00408073	0.00189548
ss65136908	rs43219334	1	30.0066	0.70702	0.549165	0.458909	0.0150784	0.00624675	0.61308	0.433897	0.0127792	0.00529423	2.61043	0.106616	0.00528367	0.00218895
ss105236910		1	30.0365	0.717049	1.33272	0.248718	0.0243279	0.00987175	1.45183	0.228645	0.0203664	0.00826427	0.161738	0.687685	0.00136491	0.000553853
ss86337187		1	30.1557	0.174785	0.0278708	0.867461	0.00411813	0.00118796	0.103371	0.747918	0.0063615	0.0018351	0.0251528	0.874033	0.000629359	0.000181551
ss86332603		1	30.1882	0.704155	0.103277	0.748029	0.00642871	0.00267847	4.38257	0.0366695	0.0334899	0.0139533	0.545561	0.460386	0.00237634	0.000990084
ss86336613		1	30.2426	0.449857	0.0516134	0.820346	0.00414591	0.00205211	3.25403	0.0716804	0.0263458	0.0130404	0.582686	0.44552	0.00224053	0.001109
ss65137376	rs43224102	1	30.3585	0.0959885	4.45823	0.0350894	0.0666235	0.0115625	2.05654	0.152004	0.0363595	0.00631017	0.00564176	0.940147	0.000382454	6.63746e-05
ss65063768	rs43153720	1	30.4296	0.643266	5.57359	0.0185081	0.0456912	0.0209699	7.91072	0.00505276	0.0435923	0.0200066	0.0145688	0.903963	0.000377363	0.000173191
ss65137466	rs43225192	1	30.5156	0.027937	3.22937	0.0727619	0.100986	0.00548486	0.955368	0.328696	0.0441307	0.00239687	6.90734	0.0087735	0.0236511	0.00128456
ss61502983		1	30.6195	0.479226	5.1025	0.0242	0.0420053	0.0209664	0.973588	0.32413	0.0147619	0.00736819	0.653558	0.41912	0.00242624	0.00121103
ss65137651	rs43227777	1	30.6609	0.977794	6.58274	0.0105055	0.160035	0.00694972	2.30665	0.129275	0.0762202	0.00330997	7.2223	0.00737237	0.0268876	0.00116763
ss65137741	rs43228767	1	30.7296	0.191261	0.209973	0.646932	0.0109907	0.00340009	1.65096	0.199256	0.0246958	0.0076399	8.1056	0.00454288	0.0109279	0.00338066
ss86305463		1	30.8285	0.219198	5.80313	0.0162564	0.0546865	0.0187192	9.53617	0.00209471	0.0560848	0.0191978	1.05672	0.304321	0.00376877	0.00129005
ss105237617		1	30.8432	0.175501	0.782123	0.376798	0.0213379	0.00617521	0.35152	0.553446	0.0114784	0.00332186	1.64828	0.19962	0.00497953	0.00144108
ss86317184		1	30.8787	0.663324	0.205268	0.650643	0.00899162	0.00401611	1.78034	0.182544	0.0212176	0.00947686	4.52124	0.0338279	0.00676841	0.00302311
ss61526032	rs41624026	1	30.9057	0.482092	0.165048	0.684676	0.00730618	0.0036484	2.51729	0.113058	0.0228497	0.0114102	6.86642	0.00897463	0.00754694	0.00376863
ss64004814	rs42426104	1	30.9707	0.808739	0.261803	0.609046	0.0120056	0.00371406	0.0693845	0.792313	0.00495844	0.00153394	1.1532	0.283253	0.00405048	0.00125306
ss64004696	rs42426045	1	31.0172	0.19341	0.988067	0.320561	0.022753	0.00709903	0.680186	0.409805	0.0151465	0.00472577	1.82038	0.177707	0.00496476	0.00154903
ss61563358	rs41660832	1	31.0397	0.487822	0.0868298	0.768335	0.00535437	0.0026756	3.0441	0.0814725	0.0253771	0.012681	6.50613	0.0109633	0.00742422	0.00370991
ss61538656		1	31.0598	0.691261	0.313555	0.575687	0.0110205	0.00470396	1.40709	0.235944	0.0187121	0.00798705	3.37472	0.0666301	0.00580496	0.00247778
ss61538659	rs41634839	1	31.1799	0.674785	0.0511917	0.821069	0.0044584	0.00195679	3.52426	0.0608947	0.0296001	0.0129915	6.49387	0.0110384	0.00804432	0.00353065
ss65138175	rs43221498	1	31.3015	0.448424	7.99243	0.00483222	0.0530408	0.0262382	0.465439	0.49532	0.0103227	0.00510644	5.91631	0.0152524	0.00735215	0.00363696
ss86329867		1	31.3277	0.100287	0.000512952	0.981937	0.00068383	0.000123403	0.0145034	0.904177	0.00291674	0.000526349	0.110538	0.739632	0.00161458	0.000291365
ss61517671	rs41618035	1	31.5142	0.437679	6.75915	0.0095246	0.0492619	0.0242483	0.0526253	0.818624	0.00350351	0.00172454	7.62575	0.00590575	0.00841467	0.00414197
ss64671833	rs42764945	1	31.5473	0.439828	1.11633	0.291076	0.0193424	0.00953115	0.141144	0.707261	0.00552089	0.00272047	1.5275	0.216904	0.00363972	0.0017935
ss64671794	rs42764106	1	31.5805	0.898997	1.18643	0.276428	0.0343864	0.00624466	0.00623863	0.937067	0.00200186	0.000363544	0.234212	0.62857	0.00245894	0.00044655
ss64069477	rs42461272	1	31.8007	0.882521	1.7425	0.187257	0.0386804	0.00802056	0.543475	0.461245	0.017343	0.00359615	0.0865302	0.768723	0.00138797	0.000287802
ss86284486		1	32.0238	0.0924069	2.15963	0.14213	0.0482624	0.00809533	1.5163	0.218596	0.032454	0.00544369	0.656902	0.417933	0.00428519	0.00071878
ss64859916	rs42953949	1	32.1109	0.252865	2.6742	0.102439	0.0351593	0.0132849	1.12038	0.290205	0.0182755	0.00690537	0.724289	0.395033	0.00294856	0.00111411
ss86311084		1	32.1928	0.861748	3.26811	0.0710706	0.0483501	0.0115207	1.12617	0.288962	0.0228022	0.00543324	2.48174	0.115629	0.00678318	0.00161628
ss64675681	rs42771270	1	32.2676	0.452722	1.24719	0.264476	0.0206603	0.0102378	7.85695	0.00520348	0.0414007	0.0205153	0.415904	0.5192	0.00192096	0.000951891
ss64971617	rs43060141	1	32.3083	0.458453	1.1835	0.277021	0.0201081	0.00998464	8.10781	0.0045374	0.0420101	0.02086	0.763782	0.382449	0.00260057	0.00129131
ss86294493		1	32.3341	0.47063	1.31977	0.251027	0.0210641	0.0104957	9.52565	0.00210659	0.0451294	0.0224868	1.20193	0.273315	0.00323534	0.00161209
ss64772905	rs42868678	1	32.3641	0.472779	0.662256	0.416043	0.0149431	0.00744942	7.55902	0.00612596	0.0402979	0.0200892	1.61767	0.203841	0.00375596	0.00187242
ss65033825	rs43123606	1	32.4238	0.536533	1.75171	0.186097	0.0245127	0.0121909	10.3074	0.00138589	0.0474077	0.0235773	0.457131	0.499192	0.00201717	0.0010032
ss65138565	rs43225084	1	32.4911	0.410458	0.413332	0.520495	0.0115119	0.00557134	6.03459	0.0142713	0.0351426	0.0170078	1.50833	0.21981	0.0035362	0.0017114
ss61553526	rs43712972	1	32.5399	0.399713	0.781902	0.376866	0.0158535	0.00760786	7.67514	0.00574802	0.0396474	0.0190262	1.14483	0.285004	0.00308636	0.0014811
ss65138649	rs43226468	1	32.5825	0.537966	0.839978	0.359721	0.0168898	0.00839623	7.91951	0.00502855	0.041391	0.0205762	0.557522	0.455513	0.00221476	0.00110099
ss86274548		1	32.6192	0.458453	0.377768	0.539001	0.0112368	0.00557962	7.18806	0.00751285	0.0391277	0.0194287	1.2387	0.266105	0.00327251	0.00162496
ss65138694	rs43226513	1	32.6418	0.2149	5.86687	0.0156828	0.052481	0.017709	0.000115999	0.99141	0.000187979	6.34307e-05	7.28423	0.00712502	0.00940017	0.00317195
ss65138781	rs43227700	1	32.712	0.541547	0.755944	0.384901	0.0161214	0.00800506	8.14231	0.00445287	0.0422185	0.0209635	0.776494	0.37852	0.00262936	0.0013056
ss65138808	rs43227727	1	32.7556	0.2149	5.471	0.0196166	0.0517397	0.0174588	0.0105421	0.918251	0.00182899	0.000617166	5.62512	0.017976	0.00844087	0.00284825
ss61553530	rs43712976	1	32.8469	0.878223	0.470849	0.492826	0.0194932	0.00416948	0.529813	0.46693	0.016586	0.00354765	0.0955959	0.757273	0.00141321	0.000302277
ss61489501	rs41585124	1	32.8781	0.530086	0.0547405	0.81508	0.00437097	0.00217757	2.27059	0.132303	0.0225456	0.011232	1.39212	0.23845	0.0035432	0.00176519
ss65138967	rs43220788	1	32.9496	0.552292	0.0611942	0.804691	0.00459515	0.00227244	4.21157	0.0405227	0.0304884	0.0150775	0.89409	0.3447	0.00282452	0.00139681
ss65139003	rs43220824	1	32.9878	0.451289	3.7968	0.0517522	0.0363278	0.0179915	3.02751	0.0823055	0.0260358	0.0128943	4.15503	0.0418884	0.00611247	0.00302723
ss86311406		1	33.0145	0.782951	4.22184	0.0402795	0.0458036	0.0155676	0.279239	0.597369	0.0094759	0.00322064	9.4472	0.00219734	0.010983	0.00373287
ss65139131	rs43223452	1	33.0479	0.454155	4.29986	0.0384828	0.0388175	0.0192456	2.99052	0.0841964	0.0259919	0.0128867	5.16324	0.023374	0.00683888	0.00339069
ss65139210	rs43224231	1	33.0956	0.626074	8.8508	0.00303105	0.0556424	0.0260523	4.55046	0.0332591	0.0321018	0.0150304	6.55618	0.010662	0.00771816	0.00361372
ss65139383	rs43225704	1	33.136	0.654728	5.31242	0.0214673	0.044027	0.0199054	0.0809269	0.77613	0.00437526	0.00197814	8.26353	0.00416839	0.00881645	0.00398608
ss61553533	rs43712979	1	33.178	0.433381	1.32871	0.24943	0.0213188	0.0104702	7.23737	0.00731139	0.0397434	0.0195189	2.37235	0.123956	0.00457999	0.00224934
ss65139445	rs43226666	1	33.2162	0.450573	0.292699	0.588669	0.00962966	0.00476778	0.0484634	0.825824	0.00314373	0.00155651	0.000216947	0.988253	4.22128e-05	2.09001e-05
ss65139729	rs43229429	1	33.5024	0.345989	0.0434165	0.835004	0.00399774	0.00180922	0.000898281	0.976099	0.000461283	0.000208759	0.00251786	0.959995	0.00015495	7.01243e-05
ss86280141		1	33.5586	0.724928	0.003036	0.956075	0.00111296	0.000443863	0.223002	0.63691	0.00765015	0.00305099	0.050682	0.821947	0.000731496	0.000291731
ss65140927	rs43229627	1	33.5805	0.734957	0.0192642	0.889652	0.0028163	0.0010972	0.244319	0.62126	0.00804396	0.00313385	0.0933774	0.760018	0.000997456	0.000388599
ss61553552	rs43712998	1	33.6373	0.479943	0.00642547	0.936134	0.00143746	0.000717571	0.0409871	0.839622	0.00291215	0.00145373	1.57519	0.209876	0.00361724	0.00180571
ss65140242	rs43226542	1	33.7441	0.186963	4.44339	0.0353936	0.0492824	0.0149826	0.793413	0.373378	0.0167485	0.0050918	1.76306	0.184679	0.00500352	0.00152115
ss65140339	rs43227039	1	33.7716	0.638968	0.16387	0.685742	0.00790276	0.00364614	1.10632	0.293249	0.0164602	0.00759431	1.52591	0.217144	0.00387676	0.00178864
ss61553556	rs43713002	1	33.7992	0.44914	0.382947	0.536233	0.0115402	0.00571039	2.68571	0.101704	0.0244746	0.0121107	0.192903	0.660647	0.00131808	0.00065222
ss61553558	rs43713004	1	33.8288	0.673352	0.962314	0.326945	0.0196111	0.00862687	2.07697	0.149986	0.0230925	0.0101583	0.0170644	0.896105	0.000420542	0.000184995
ss61489517	rs41585840	1	33.8494	0.916189	0.144701	0.703768	0.0121692	0.00186886	0.0138952	0.906198	0.00302521	0.000464591	1.35701	0.244455	0.00598826	0.000919636
ss62985582	rs42066935	1	34.0545	0.862464	1.50792	0.219871	0.033054	0.00784171	0.674885	0.411635	0.0177487	0.00421069	3.30071	0.0696801	0.00785768	0.00186415
ss62985798	rs42067007	1	34.0858	0.585244	0.117776	0.731563	0.00635314	0.00308424	1.39985	0.237152	0.0175532	0.00852152	0.00265986	0.958883	0.000153576	7.45559e-05
ss86295334		1	34.1948	0.416905	0.196485	0.657711	0.00813666	0.00395597	5.58159	0.0184244	0.0346535	0.0168482	2.98069	0.0847072	0.00508936	0.0024744
ss86320628		1	34.2173	0.636103	0.903612	0.342145	0.0184256	0.00853015	1.14263	0.285469	0.0166175	0.00769312	0.0634544	0.801191	0.000786178	0.000363963
ss61565463	rs41660815	1	34.2426	0.57235	0.548338	0.459247	0.0135581	0.00663713	0.78949	0.374561	0.0130477	0.00638725	0.152231	0.696532	0.00114991	0.000562918
ss61565469	rs41660821	1	34.3005	0.218481	0.192071	0.661335	0.00964135	0.00329247	3.65911	0.0561734	0.0336725	0.011499	2.20333	0.138166	0.00524703	0.00179183
ss117966390		1	34.3475	0.533668	3.91661	0.0482049	0.0370653	0.0184486	10.3914	0.00132511	0.048207	0.0239942	0.00882268	0.925192	0.000283891	0.000141302
ss86338872		1	34.4072	0.231375	0.0434453	0.83495	0.00453717	0.00161379	1.29693	0.255166	0.0198674	0.00706646	0.0307582	0.860832	0.000614316	0.000218501
ss63054450	rs42092526	1	34.5122	0.201289	3.62554	0.0573112	0.0434106	0.0139584	2.1366	0.144272	0.0267605	0.00860467	0.985207	0.321262	0.00364859	0.00117318
	rs29027574	1	34.6394	0.571633	0.66673	0.414473	0.0153784	0.00753139	4.57427	0.0328029	0.0322214	0.01578	0.193243	0.660368	0.00133296	0.0006528
ss63054650	rs42086427	1	34.6794	0.262178	0.261457	0.609283	0.0105499	0.00408156	2.08655	0.149052	0.0238756	0.00923704	4.72377	0.030085	0.00719486	0.00278356
ss63054893	rs42088249	1	34.7477	0.507163	0.397043	0.528827	0.0115826	0.00579013	4.35066	0.0373583	0.0306688	0.0153312	0.265308	0.606661	0.00152394	0.000761816
ss63055164	rs42088877	1	34.7801	0.227077	6.30711e-08	0.9998	5.49395e-06	1.92852e-06	2.17872	0.140384	0.0258614	0.00907804	1.48014	0.224165	0.00427953	0.00150223
ss61564367	rs41660538	1	34.8253	0.278653	1.87447	0.171405	0.0283948	0.011415	1.1146	0.29145	0.0175734	0.00706469	0.854766	0.355528	0.00308752	0.00124122
ss86326578		1	34.8462	0.103868	0.0272693	0.868886	0.00489202	0.000910695	0.340051	0.559989	0.0138542	0.00257909	0.861326	0.35369	0.00441982	0.000822791
ss64981639	rs43076511	1	34.9275	0.802292	3.54311	0.0602103	0.0454102	0.0144059	1.34443	0.246651	0.0224736	0.0071295	0.000456336	0.982963	8.31296e-05	2.63719e-05
ss61549024	rs41646436	1	34.9875	0.679799	8.70719	0.00327607	0.0573792	0.0249797	7.59502	0.00600615	0.0430213	0.0187291	4.98859	0.0258319	0.00700774	0.00305078
ss63820790	rs42368386	1	35.0475	0.30086	4.23376	0.0399996	0.0411859	0.0173264	5.61023	0.0181281	0.0379936	0.0159834	1.83426	0.176065	0.00437043	0.00183858
ss61507939	rs41599929	1	35.0808	0.864613	1.02531	0.311616	0.0275751	0.00645573	0.448073	0.503474	0.0146286	0.00342477	0.671599	0.412775	0.0035914	0.000840799
ss61530899	rs41630064	1	35.1077	0.679799	0.544362	0.460879	0.0144069	0.00627198	0.0625954	0.802514	0.00392019	0.00170663	0.000260587	0.987125	5.07312e-05	2.20855e-05
ss64907386	rs42996666	1	35.131	0.426218	1.09927	0.294791	0.0194932	0.00953436	2.90755	0.0886119	0.0253975	0.0124222	0.984899	0.321337	0.00296921	0.00145228
ss117963498		1	35.1528	0.351719	0.0424318	0.836859	0.00390605	0.00178126	2.77652	0.0961057	0.025296	0.0115356	0.577619	0.447504	0.0023182	0.00105716
ss63820438	rs42366110	1	35.1971	0.131089	1.0342	0.309528	0.0270626	0.00616511	0.371482	0.542397	0.0130167	0.00296532	4.43567	0.035553	0.00899358	0.00204882
ss105238338		1	35.2387	0.805158	0.862743	0.353294	0.020988	0.00658515	0.56626	0.452003	0.0136423	0.00428039	2.81353	0.0939215	0.00608885	0.00191042
ss65141279	rs43226378	1	35.2621	0.407593	0.0196646	0.888518	0.00257985	0.00124587	0.622042	0.430558	0.0116341	0.00561838	0.14	0.708395	0.00110763	0.000534898
ss61492102	rs41594257	1	35.2856	0.853868	0.0687482	0.793246	0.00679252	0.0016951	0.101975	0.749568	0.00663579	0.00165599	1.37285	0.241724	0.00487763	0.00121724
ss61492103	rs41594258	1	35.3098	0.138968	0.0110796	0.9162	0.00281111	0.000672734	0.247711	0.618849	0.0106604	0.00255116	0.520435	0.470898	0.00309796	0.000741381
ss61517760	rs41618123	1	35.3316	0.641834	0.15825	0.690895	0.00784243	0.00360569	1.33054	0.249105	0.0182258	0.00837962	0.463943	0.496013	0.00216029	0.000993229
ss63820310	rs42366046	1	35.3604	0.75788	1.34701	0.246199	0.0247734	0.00909176	8.71305	0.00326568	0.0502764	0.0184512	0.133247	0.7152	0.00125497	0.000460571
ss63820252	rs42365017	1	35.3818	0.584527	0.134977	0.713438	0.00697628	0.00338845	0.805489	0.369768	0.0136639	0.00663669	0.00932157	0.923113	0.000295058	0.000143313
ss63820172	rs42364977	1	35.4258	0.112464	0.358478	0.549547	0.017563	0.00350614	0.607272	0.436082	0.0183332	0.00365989	1.41554	0.234544	0.00560956	0.00111985
ss117966070		1	35.4809	0.510745	2.87486	0.09042	0.0313133	0.0156494	11.4474	0.000756056	0.0498178	0.0248974	1.26067	0.261911	0.00333995	0.0016692
ss86331213		1	35.6107	0.402579	1.3946	0.238032	0.0220664	0.0106144	0.88621	0.346833	0.0141155	0.0067898	0.0144051	0.904501	0.000361368	0.000173825
ss65140981	rs43224981	1	35.6769	0.462034	1.5625	0.21172	0.0225088	0.0111895	0.155145	0.693787	0.00569521	0.00283119	1.13853	0.286334	0.00309254	0.00153735
ss86325186		1	35.7131	0.397564	0.137249	0.711145	0.00664073	0.003181	1.95876	0.162092	0.0200976	0.00962703	1.15275	0.283347	0.00309445	0.00148228
ss117963056		1	35.7564	0.588109	0.00692477	0.933704	0.00152077	0.000736772	1.94827	0.163218	0.0204333	0.00989941	4.05913	0.0443172	0.00590729	0.00286193
ss117974875		1	35.8813	0.227794	0.0052847	0.942069	0.00155934	0.000548588	0.135688	0.712718	0.00633749	0.00222958	2.22497	0.136248	0.00513819	0.00180765
ss65141177	rs43225776	1	36.0852	0.133954	0.66574	0.41482	0.0216091	0.00501375	0.252335	0.615595	0.0106747	0.00247676	3.15964	0.0759165	0.0075577	0.00175354
ss65141185	rs43225784	1	36.1398	0.299427	2.013	0.156404	0.0273603	0.0114788	0.233956	0.628758	0.00749163	0.00314305	5.79069	0.0163709	0.00744407	0.00312309
ss86290956		1	36.1749	0.916905	0.281121	0.596136	0.0174853	0.00266441	0.00016513	0.989751	0.000340003	5.18095e-05	0.679558	0.410021	0.00437079	0.000666019
ss117963022		1	36.3773	0.468481	0.113689	0.736085	0.00593265	0.00295454	3.84442	0.0503102	0.0275997	0.013745	5.8838	0.015534	0.00683987	0.00340635
ss61510785	rs41607005	1	36.4045	0.878223	2.75319	0.0975109	0.0471424	0.0100835	3.92098	0.0480804	0.0450907	0.00964463	0.0140144	0.905799	0.000542248	0.000115984
ss105317409		1	36.5078	0.755731	5.91988	0.0152218	0.0511053	0.0188683	0.0336328	0.854544	0.00310296	0.00114563	9.62006	0.00200241	0.0104519	0.00385887
ss65141436	rs43227235	1	36.6323	0.487822	0.0592494	0.807758	0.00424611	0.0021218	2.51865	0.112961	0.022168	0.0110774	6.49846	0.0110102	0.00712289	0.00355933
ss65141461	rs43227260	1	36.661	0.656877	1.34466	0.246612	0.0216406	0.00975512	2.92214	0.0878178	0.0255612	0.0115225	13.0608	0.000323267	0.0107622	0.00485139
ss61558884	rs41654534	1	36.7309	0.91404	1.77569	0.183116	0.0441537	0.00693838	0.432763	0.510854	0.0175018	0.00275026	0.273544	0.60113	0.00278967	0.000438374
ss86338505		1	36.7619	0.275788	1.11804	0.290707	0.0210591	0.00841224	1.26028	0.261986	0.0179332	0.00716357	0.765146	0.382025	0.00280381	0.00112001
ss61558883	rs41654533	1	36.7901	0.731375	0.520017	0.471077	0.0147438	0.00579329	1.06024	0.303519	0.0168807	0.00663295	1.42273	0.233361	0.0039207	0.00154056
ss65142265	rs43228159	1	36.8319	0.409742	1.34692	0.246215	0.0219298	0.0106076	8.28822	0.00411277	0.0434214	0.0210032	3.54793	0.0600363	0.00571854	0.0027661
ss86340576		1	36.8751	0.512178	0.223644	0.636426	0.00857407	0.00428449	4.73365	0.0299139	0.0315402	0.0157607	10.4186	0.00130603	0.00934871	0.00467158
ss105279922		1	36.898	0.510745	0.182298	0.669538	0.00772236	0.0038594	4.63709	0.0316309	0.0311427	0.0155642	10.6181	0.0011743	0.00941364	0.00470465
	rs29009759	1	36.9252	0.787249	0.408005	0.523194	0.0141008	0.00472341	7.18739	0.00751565	0.0472441	0.0158256	7.25676	0.00723365	0.00951799	0.00318829
ss61558880	rs41661324	1	36.9584	0.0465616	0.562031	0.453696	0.0329261	0.00292342	0.349986	0.554313	0.020845	0.00185077	0.270652	0.60306	0.0036724	0.000326062
ss65141975	rs43224874	1	37.028	0.919771	0.00155156	0.968591	0.00136669	0.000201703	0.0128956	0.90962	0.00316051	0.000466443	0.0171938	0.895714	0.000731469	0.000107954
ss105237011		1	37.0556	0.944842	0.361651	0.547787	0.0233035	0.00242893	1.36068	0.243819	0.0362324	0.00377652	1.16851	0.280081	0.00673094	0.000701569
ss86341532		1	37.0867	0.348138	0.12988	0.718666	0.00705729	0.00320313	0.759721	0.383716	0.0136854	0.00621148	2.96344	0.0856111	0.00541399	0.00245728
ss65141700	rs41257617	1	37.1409	0.714183	0.55267	0.45748	0.0153305	0.00625869	0.225766	0.634831	0.00786163	0.00320952	2.54646	0.110995	0.00528691	0.00215839
ss117966443		1	37.2431	0.770774	1.17195	0.279376	0.0242919	0.00858386	9.98342	0.00164795	0.0565169	0.019971	3.8836	0.0491559	0.00710172	0.00250949
ss61478505	rs41576098	1	37.4382	0.348138	4.93203	0.0266844	0.0432235	0.0196181	2.65214	0.103863	0.0254668	0.0115587	0.476576	0.490208	0.00216938	0.00098463
ss86331462		1	37.4791	0.709885	0.420244	0.517029	0.013212	0.00544198	0.420764	0.51677	0.0106047	0.00436803	1.76354	0.184619	0.00435151	0.00179237
ss61564676	rs41662840	1	37.6675	0.64255	0.324631	0.569021	0.0111741	0.00513291	3.70219	0.0547485	0.0301964	0.013871	3.99153	0.0461182	0.00628887	0.00288885
ss117963025		1	37.8302	0.557307	2.3842	0.123022	0.0299896	0.0147978	0.691517	0.405934	0.0129714	0.00640049	4.94711	0.0264544	0.00693737	0.00342312
ss61518088	rs41611257	1	37.8615	0.755014	0.202726	0.652669	0.0097142	0.00359363	0.185486	0.666834	0.00745368	0.00275738	0.34204	0.558843	0.0020296	0.00075082
ss117963028		1	37.8909	0.158309	0.751453	0.386315	0.02232	0.00594818	0.110563	0.739604	0.0068708	0.00183104	3.15995	0.0759019	0.00735165	0.00195918
ss105237735		1	37.9333	0.308739	0.199861	0.654972	0.0089154	0.00380544	2.306	0.129329	0.0242555	0.0103532	4.34741	0.0374291	0.00667106	0.00284747
ss61465865	rs41565131	1	37.9623	0.690544	1.18402	0.276916	0.021681	0.00926613	3.83281	0.0506579	0.0312315	0.0133479	2.83996	0.0923948	0.0053965	0.00230639
ss61473175	rs41567595	1	38.0221	0.255731	0.159626	0.689624	0.00858097	0.00326648	0.279744	0.597038	0.00911137	0.00346838	1.13689	0.28668	0.00368062	0.00140108
ss86314885		1	38.083	0.113897	10.1122	0.00153827	0.0942349	0.0190212	9.26735	0.0024207	0.0724075	0.0146154	5.04442	0.0250183	0.0107431	0.00216849
ss61475204	rs41572691	1	38.1193	0.775788	21.4935	4.24014e-06	0.103218	0.0359078	18.0321	2.46715e-05	0.0760216	0.0264465	3.47097	0.0628757	0.00676025	0.00235177
ss86323797		1	38.246	0.138252	9.03023	0.00275093	0.0809091	0.0192788	13.0331	0.000327992	0.0777502	0.0185261	0.826566	0.363582	0.0039614	0.00094391
ss61564349	rs41660220	1	38.2779	0.218481	16.9071	4.39422e-05	0.0928455	0.0317062	15.9747	7.10448e-05	0.0724415	0.0247384	1.66873	0.196857	0.00474496	0.00162038
ss105240497		1	38.2982	0.125358	6.24237	0.0127025	0.0697282	0.0152905	7.54652	0.00616813	0.0614417	0.0134734	0.168454	0.681616	0.00185096	0.000405892
ss61568457	rs41664554	1	38.3277	0.292264	0.000361575	0.984834	0.000385466	0.000159464	1.86526	0.17246	0.0221787	0.00917513	0.457934	0.498816	0.00220677	0.00091292
ss61505698	rs41608833	1	38.3727	0.0938395	0.0423674	0.836981	0.00661689	0.00112532	0.25638	0.612779	0.0130548	0.00222019	0.656659	0.418019	0.00418781	0.00071221
ss86291978		1	38.4862	0.361748	5.20904	0.0227706	0.0441421	0.0203836	6.45122	0.0113039	0.0393705	0.0181802	1.02237	0.312309	0.00315664	0.00145765
ss86283358		1	38.6209	0.254298	7.06413	0.00804479	0.0561506	0.0212957	5.48394	0.019473	0.0397302	0.0150681	0.121718	0.727284	0.00119209	0.000452113
ss86332790		1	38.8065	0.574499	0.00386059	0.950474	0.00117028	0.00057215	1.74051	0.187508	0.0199078	0.0097329	8.51896	0.00362808	0.00879586	0.00430029
ss86338915		1	38.9523	0.895415	3.6719	0.0557465	0.0559531	0.0104796	1.16654	0.280488	0.0253432	0.00474661	5.03963	0.0250871	0.0105297	0.00197214
ss86332733		1	39.187	0.906877	0.70088	0.402776	0.0265363	0.00448205	0.225654	0.634914	0.0120822	0.00204071	0.835149	0.361104	0.00465888	0.000786896
ss86329679		1	39.3076	0.139685	6.31175	0.0122191	0.066054	0.0158758	0.720073	0.396412	0.0179684	0.00431863	4.45225	0.0352116	0.00893987	0.00214866
ss86316173		1	39.3848	0.254298	1.42813	0.232477	0.0255387	0.00968582	0.775222	0.37891	0.0151005	0.00572702	10.82	0.00105468	0.0112377	0.004262
ss61475939	rs41578404	1	39.4296	0.684097	6.78385	0.00939496	0.0506353	0.0218854	2.82473	0.0932711	0.0262838	0.0113603	1.34128	0.247205	0.00363625	0.00157165
ss61564232	rs41659405	1	39.4545	0.858166	5.97516	0.0147559	0.0655866	0.015966	4.51969	0.0338583	0.0458042	0.0111503	1.46256	0.226933	0.00523851	0.00127523
ss61499736	rs41594722	1	39.5688	0.982092	10.3783	0.00133444	0.2054	0.00722498	8.21277	0.00428518	0.146788	0.00516331	2.6765	0.102292	0.0168312	0.000592042
ss86328662		1	39.6922	0.747851	0.14681	0.70172	0.0080507	0.00303624	0.00225476	0.962141	0.000800406	0.000301865	3.33367	0.0683035	0.00615829	0.00232254
ss38329827	rs29027438	1	39.716	0.119628	0.532887	0.465641	0.0217412	0.00457942	0.00936596	0.922931	0.00231292	0.000487178	0.733586	0.392018	0.00410128	0.000863868
ss61472653	rs41572876	1	39.8824	0.212034	8.94334	0.00288313	0.0685693	0.0229125	4.1892	0.0410574	0.0377722	0.0126217	4.58988	0.0325075	0.00792726	0.00264891
ss61474636	rs41571631	1	39.9337	0.755014	0.0403221	0.840911	0.00440345	0.00162899	0.196724	0.657516	0.00780119	0.00288593	0.737854	0.390645	0.00302908	0.00112056
ss86308787		1	39.9764	0.695559	4.62204	0.0319077	0.0438214	0.018559	3.58118	0.0588524	0.0309646	0.0131139	0.143318	0.70512	0.00124579	0.00052761
ss61568319	rs41663117	1	40.0505	0.13467	1.1042	0.29371	0.0284203	0.00662388	2.87399	0.0904689	0.0367326	0.00856122	0.360227	0.548576	0.00261211	0.0006088
ss105307553		1	40.1207	0.497851	16.8602	4.50157e-05	0.0754176	0.0377081	14.2374	0.000174859	0.0556956	0.0278473	0.452195	0.501518	0.00201175	0.00100586
ss86314786		1	40.1509	0.118195	14.8566	0.000126736	0.110829	0.0231022	9.93391	0.00169223	0.0729487	0.0152061	9.76221	0.00185533	0.0145007	0.00302266
ss105237744		1	40.3005	0.15616	13.5623	0.000248666	0.0957282	0.025229	7.68102	0.00572951	0.0580294	0.0152936	11.1684	0.000876508	0.0139978	0.00368911
ss61558902	rs41654552	1	40.3272	0.565903	9.6761	0.00194306	0.0572599	0.0281326	10.0538	0.00158704	0.0468072	0.022997	0.0338624	0.854053	0.000549118	0.000269789
ss105238445		1	40.4072	0.376791	5.22334	0.0225856	0.0424768	0.0199488	9.67682	0.00194231	0.0462305	0.0217116	0.00546071	0.941114	0.000221794	0.000104163
ss117966227		1	40.5667	0.840258	4.05814	0.0443432	0.0507175	0.0136151	1.61079e-05	0.996799	8.12895e-05	2.18221e-05	0.765896	0.381791	0.00355303	0.000953809
ss64827629	rs42922130	1	40.6044	0.667622	0.000311473	0.985924	0.000354284	0.000157233	1.07558	0.300048	0.0166873	0.00740591	4.91168	0.0269983	0.0071318	0.00316513
ss86294161		1	40.638	0.751433	2.20133	0.138344	0.0329851	0.012322	0.675404	0.411455	0.0146721	0.00548096	3.57733	0.0589882	0.00676083	0.0025256
ss61530700	rs41627671	1	40.6617	0.875358	7.60602	0.00597	0.0764737	0.0166875	0.272622	0.601745	0.0116747	0.00254757	7.75222	0.00551037	0.0124183	0.00270983
ss86285311		1	40.6913	0.25788	3.00154	0.0836285	0.0380764	0.014574	0.325075	0.568758	0.0100709	0.00385468	3.08357	0.0795265	0.00620918	0.0023766
ss65143035	rs43226230	1	40.7193	0.489255	0.0308602	0.860604	0.00332914	0.0016638	0.0998695	0.752081	0.00480381	0.0024008	2.37295	0.123908	0.00468951	0.00234367
ss61563380	rs41660854	1	40.759	0.493553	1.49761	0.221454	0.0227449	0.0113705	1.86322	0.172695	0.0203452	0.0101709	0.0862843	0.769043	0.00087939	0.000439622
ss105239127		1	40.8787	0.931948	0.0706975	0.790403	0.00984226	0.0012484	0.482428	0.487556	0.0206174	0.00261514	1.40055	0.237035	0.00703617	0.000892476
ss64823435	rs42919463	1	40.9041	0.731375	1.27584	0.259064	0.0239109	0.00939533	0.856825	0.35495	0.015723	0.00617804	0.114969	0.734659	0.00115606	0.00045425
ss86299361		1	40.9311	0.409742	2.50995	0.113583	0.0306746	0.0148375	3.72003	0.0541696	0.0299296	0.0144772	1.12615	0.288965	0.00330902	0.0016006
ss65142706	rs43231497	1	41.0206	0.660458	0.518125	0.471884	0.0141801	0.00635987	1.46043	0.227273	0.019084	0.0085593	1.60624	0.205444	0.00401516	0.00180082
ss65142683	rs43231474	1	41.0427	0.679083	0.436246	0.509158	0.0132225	0.00576316	0.836801	0.36063	0.0146857	0.00640091	0.90885	0.340751	0.00307061	0.00133835
ss63898388	rs41971077	1	41.1686	0.581662	0.235785	0.62742	0.00926074	0.00450686	0.0929237	0.760584	0.00466397	0.00226978	0.387028	0.534069	0.00190912	0.000929097
ss61521305	rs41618224	1	41.2012	0.238539	0.0394292	0.842659	0.00441606	0.00160425	2.00078	0.157666	0.0251985	0.009154	2.84575	0.092064	0.00602512	0.00218878
ss63898602	rs41972284	1	41.2729	0.627507	0.0132016	0.908559	0.00221494	0.00103545	0.00303665	0.95607	0.000852127	0.000398356	3.82651	0.0508476	0.00604872	0.00282768
ss61474591	rs41571086	1	41.3061	0.897564	0.18357	0.668456	0.013247	0.00243593	1.55342	0.213051	0.030881	0.00567855	0.0124545	0.911173	0.000555021	0.00010206
ss86316540		1	41.3427	0.370344	2.48837	0.115145	0.0292465	0.0136399	7.75256	0.00550935	0.0412542	0.0192401	0.494073	0.482351	0.00210016	0.000979472
ss105239151		1	41.3957	0.188395	4.48346	0.0345785	0.0492241	0.015053	1.71039	0.191366	0.0244365	0.0074728	5.08517	0.0244413	0.00843027	0.00257802
ss86341243		1	41.437	0.420487	2.37854	0.123467	0.0295085	0.0143811	2.74488	0.0980174	0.0254212	0.0123892	1.15164	0.283578	0.00330595	0.00161117
ss86317927		1	41.4593	0.0845272	2.24814	0.134228	0.0503961	0.00779954	3.81082	0.0513232	0.052573	0.00813645	1.03637	0.309022	0.00550595	0.000852127
ss63899230	rs41965198	1	41.4896	0.583811	2.09624	0.148112	0.0278656	0.0135413	2.23933	0.134993	0.0231004	0.0112257	0.730413	0.393043	0.00264858	0.00128708
ss61521307	rs41618226	1	41.516	0.717765	0.752567	0.385964	0.0182514	0.00739469	0.00888415	0.924933	0.00159156	0.00064483	0.195569	0.658459	0.00149753	0.000606733
ss86341778		1	41.5641	0.333811	3.15314	0.0762179	0.0350217	0.0155763	7.76605	0.00546879	0.0439437	0.0195445	0.497129	0.481	0.00224167	0.000997009
ss64968418	rs43064657	1	41.6004	0.469198	0.408088	0.523152	0.0117467	0.00585108	2.16857	0.141309	0.0216939	0.0108058	2.97633	0.0849348	0.00509481	0.00253774
ss61473171	rs41567591	1	41.6302	0.113181	1.86814	0.17213	0.0373964	0.00750701	3.46358	0.0631559	0.0407991	0.00819007	0.8601	0.354032	0.00408545	0.000820119
ss86299858		1	41.6752	0.940544	0.569454	0.450731	0.0288152	0.00322272	0.367257	0.544701	0.018565	0.00207633	1.27419	0.25937	0.00692803	0.00077484
ss64321832	rs42587534	1	41.7227	0.417622	1.16125	0.28158	0.0199974	0.00972727	0.0253357	0.87358	0.00237131	0.00115347	2.26446	0.132826	0.00448903	0.00218359
ss117966396		1	41.7932	0.482092	0.0673478	0.795315	0.00482966	0.00241173	0.0347744	0.852123	0.00278391	0.00139017	1.4691	0.2259	0.00362642	0.00181088
ss61563861	rs41664126	1	41.8285	0.110315	1.35896	0.244118	0.0325178	0.00638296	2.65177	0.103887	0.0364034	0.00714568	1.03472	0.309406	0.00456592	0.000896252
ss86332260		1	41.8886	0.143983	3.4717	0.0628481	0.0463645	0.011429	3.56787	0.0593235	0.0377006	0.00929332	0.437335	0.508631	0.00265367	0.00065414
ss64509286	rs42671116	1	42.0475	0.259312	3.84187	0.0503862	0.0405272	0.0155681	1.30351	0.253965	0.0189706	0.00728734	2.03288	0.154377	0.00474997	0.00182465
ss64509404	rs42671475	1	42.0828	0.148281	6.19582	0.0130378	0.0638277	0.0161221	6.00501	0.0145104	0.0504123	0.0127335	0.016836	0.896799	0.000537865	0.000135858
ss86335395		1	42.1069	0.851719	6.19582	0.0130378	0.0638277	0.0161221	6.00501	0.0145104	0.0504123	0.0127335	0.016836	0.896799	0.000537865	0.000135858
ss86338123		1	42.1317	0.530086	13.6178	0.000241559	0.0680491	0.0339014	9.14119	0.00259105	0.0448647	0.0223511	11.0189	0.000948867	0.0098692	0.00491673
ss63622908	rs42295158	1	42.3011	0.0594556	0.33084	0.565351	0.0219685	0.00245699	0.417641	0.51833	0.0197981	0.00221424	0.767971	0.381148	0.00538081	0.000601797
ss61496351	rs41598302	1	42.3371	0.575931	1.2574	0.262531	0.0210512	0.0102828	1.95079	0.162947	0.0210226	0.0102689	0.174484	0.676286	0.00126266	0.000616772
ss63623082	rs42295216	1	42.3678	0.139685	1.68402	0.194821	0.0340018	0.00817219	3.01096	0.0831458	0.0364358	0.00875719	0.334754	0.56306	0.00244178	0.000586872
ss117966109		1	42.3897	0.641117	0.1431	0.705334	0.00740736	0.00340866	0.0368091	0.84791	0.00301379	0.00138686	1.58834	0.207985	0.00396647	0.00182526
ss61567680	rs41664185	1	42.4882	0.777221	2.50409	0.114005	0.0349764	0.0121122	3.41655	0.0649697	0.0327507	0.0113415	2.03339	0.154325	0.0050739	0.00175708
ss61496352	rs41598303	1	42.548	0.740688	0.00494733	0.943945	0.00146323	0.000562084	0.163206	0.686346	0.0067407	0.00258936	1.21792	0.27015	0.00369028	0.00141758
ss61567683	rs41664188	1	42.612	0.777221	0.0100993	0.91998	0.00219748	0.00076098	0.53571	0.464463	0.0128333	0.00444412	0.602898	0.437738	0.00273049	0.000945562
ss61532711	rs41626802	1	42.6765	0.47851	0.448705	0.503173	0.0124251	0.00620109	0.939558	0.332728	0.0144174	0.00719541	0.0543631	0.815707	0.000696056	0.000347385
ss61531661	rs41628114	1	42.7149	0.122493	1.61182	0.204661	0.0359923	0.0077375	3.17033	0.0754234	0.0404461	0.00869498	1.19003	0.275701	0.00497659	0.00106985
ss117966366		1	42.7389	0.419771	2.04406	0.15325	0.0268595	0.013084	1.91653	0.166684	0.0208645	0.0101637	0.1163	0.733186	0.00103238	0.0005029
ss64865493	rs42956975	1	42.7631	0.755014	1.58867	0.207939	0.0271983	0.0100616	0.228825	0.632546	0.00828821	0.0030661	0.231494	0.63057	0.00167215	0.000618586
ss61466364	rs41568119	1	42.788	0.528653	1.20813	0.272083	0.0204546	0.0101937	2.05999	0.15166	0.0214121	0.0106709	2.85795e-05	0.995736	1.60191e-05	7.98325e-06
ss63624483	rs42290796	1	42.8139	0.777221	2.29382	0.130344	0.0341683	0.0118324	0.32954	0.566116	0.0104032	0.00360261	0.31741	0.57335	0.00204777	0.000709137
ss86299697		1	42.8758	0.401862	1.4376	0.230936	0.0228714	0.0109952	4.20624	0.0406495	0.0313199	0.0150567	8.42025	0.00382786	0.00886361	0.00426107
	rs29019617	1	42.906	0.205587	3.04238	0.0815581	0.0404889	0.0132254	1.45246	0.228543	0.0224664	0.00733848	0.00017951	0.989314	5.01435e-05	1.6379e-05
ss86309988		1	42.9374	0.582378	1.43156	0.231918	0.0226335	0.0110096	4.08108	0.0437486	0.0305963	0.0148829	3.94489	0.0474057	0.00603335	0.00293479
ss86341467		1	43.0305	0.395415	0.322702	0.570171	0.0109314	0.00522657	0.0499833	0.823158	0.00345167	0.00165032	0.516377	0.472633	0.00222386	0.00106328
ss86294850		1	43.0537	0.584527	1.49606	0.221693	0.0233548	0.0113437	4.02824	0.0451309	0.0306853	0.0149042	2.5935	0.107756	0.00494303	0.00240088
	rs29011297	1	43.0825	0.719198	0.219804	0.639336	0.00968577	0.00391213	0.318841	0.572487	0.00935686	0.00377928	0.260175	0.610162	0.00169533	0.000684751
ss61522921	rs41622790	1	43.1371	0.179083	0.60152	0.438262	0.0186043	0.00547011	0.530545	0.466623	0.0140162	0.00412111	3.16947	0.0754628	0.00685956	0.00201688
ss65143565	rs43232559	1	43.1734	0.924069	0.966584	0.325875	0.0327628	0.00459764	0.484596	0.48658	0.0186146	0.00261222	0.0392322	0.843047	0.00106191	0.000149019
ss105241305		1	43.2167	0.151862	1.23595	0.266637	0.0290351	0.00747945	0.0663393	0.796819	0.00540046	0.00139116	0.968443	0.325411	0.00413609	0.00106546
ss86315871		1	43.2592	0.288682	0.0821846	0.774444	0.00602039	0.00247251	0.613998	0.433553	0.0131949	0.00541898	8.13021	0.00448233	0.00957751	0.00393338
ss117966452		1	43.28	0.802292	4.1046	0.0431477	0.0475618	0.0150884	1.75485	0.185703	0.024988	0.00792718	4.56437	0.0329919	0.00806819	0.00255954
ss65143771	rs43234665	1	43.303	0.782951	0.737334	0.390812	0.0194357	0.00660577	0.196018	0.658092	0.00804164	0.00273317	1.63612	0.201285	0.00465491	0.0015821
ss61564513	rs41661483	1	43.3913	0.782235	0.35815	0.54973	0.0135456	0.00461482	0.00765192	0.930319	0.00158862	0.000541222	1.64052	0.200681	0.00465985	0.00158755
ss64726487	rs42821384	1	43.4611	0.325931	4.6978	0.0305396	0.0410569	0.0180404	7.66646	0.00577543	0.0419834	0.0184475	1.86047	0.173011	0.00416596	0.00183052
ss86287140		1	43.4836	0.754298	1.86207	0.172828	0.0290121	0.0107538	0.16942	0.680754	0.00702829	0.00260514	8.11484e-05	0.992815	3.08547e-05	1.14368e-05
ss64971059	rs43065183	1	43.5221	0.252865	4.28638	0.0387871	0.0436826	0.0165054	6.31572	0.012192	0.0424722	0.0160481	1.79134	0.1812	0.00455144	0.00171976
ss61471354	rs41569323	1	43.6224	0.410458	0.490798	0.483806	0.013216	0.0063961	3.73756	0.0536072	0.0291872	0.0141256	0.411517	0.521412	0.00194703	0.000942294
ss86311107		1	43.6427	0.848854	10.4129	0.00131004	0.079364	0.020365	9.09457	0.00265704	0.0595517	0.0152811	0.00199233	0.964411	0.000177942	4.56602e-05
ss86306407		1	43.6747	0.848138	13.8751	0.000211199	0.0912743	0.0235123	13.6839	0.000233357	0.0727199	0.0187327	0.00942238	0.9227	0.000386473	9.95556e-05
ss86323154		1	43.7284	0.67192	3.73131	0.053807	0.0377255	0.0166327	6.67096	0.0100026	0.0403783	0.0178023	2.14062	0.143895	0.00460303	0.00202942
ss61531094	rs41632057	1	43.7604	0.159742	9.39481	0.00226015	0.0741688	0.0199106	10.3932	0.00132386	0.0625321	0.0167867	0.164044	0.685584	0.0015872	0.000426081
ss65143857	rs43235851	1	43.8178	0.739971	0.638627	0.424481	0.0166154	0.00639408	1.03021	0.310462	0.0169234	0.00651258	1.10201	0.29419	0.00351052	0.00135094
ss86313477		1	43.8666	0.804441	0.0157773	0.900079	0.00287183	0.000903566	0.335517	0.562616	0.0106208	0.00334162	1.37025	0.24217	0.0043006	0.0013531
	rs29010070	1	43.9445	0.835244	8.36651	0.00394132	0.0711047	0.0195697	1.71044	0.191359	0.0259121	0.00713161	0.562228	0.453617	0.00298275	0.000820924
ss65143978	rs43229073	1	44.0643	0.227794	1.13426	0.287237	0.0240048	0.00844507	0.777296	0.378274	0.0159443	0.00560932	7.00708	0.00830246	0.00956004	0.00336329
ss86319475		1	44.0926	0.238539	0.0402263	0.841097	0.0044559	0.00161872	0.182645	0.669242	0.00761551	0.00276653	2.34359	0.126254	0.00546336	0.00198471
ss65144042	rs43229736	1	44.115	0.156877	0.47139	0.492577	0.0173975	0.00460221	0.0368521	0.847822	0.00390321	0.00103253	4.83764	0.028173	0.00893827	0.00236447
ss86299767		1	44.193	0.946991	4.98078	0.025948	0.0938454	0.00942183	2.94207	0.086745	0.0579397	0.005817	1.02302	0.312154	0.00685607	0.000688332
	rs29018366	1	44.2402	0.101003	3.72569	0.0539874	0.0587968	0.0106776	3.2899	0.0701378	0.0443334	0.00805106	0.0827158	0.773736	0.00141237	0.00025649
ss105242018		1	44.3102	0.159026	4.32361	0.0379527	0.0529892	0.0141732	3.66584	0.0559482	0.0391572	0.0104735	0.015846	0.899863	0.000517525	0.000138424
ss61564526	rs41661496	1	44.4865	0.558023	0.396449	0.529136	0.0118962	0.00586798	0.230978	0.630951	0.00728466	0.00359328	1.95433	0.162566	0.00424521	0.00209402
ss86319701		1	44.5388	0.683381	2.17954	0.140309	0.0298076	0.012899	0.0691339	0.79268	0.00426488	0.0018456	8.54065	0.00358562	0.00945053	0.00408965
	rs29013984	1	44.6406	0.691261	3.8995	0.0486953	0.0400434	0.0170921	0.320324	0.571595	0.00922982	0.00393964	7.62935	0.0058941	0.00898815	0.00383649
ss61527574	rs41625031	1	44.6676	0.383238	2.56833	0.109476	0.0309267	0.0146201	0.113487	0.73631	0.00522402	0.00246957	5.16363	0.0233688	0.00704243	0.00332919
ss61494841	rs41590428	1	44.6893	0.180516	0.149682	0.698958	0.00953722	0.00282168	0.0248972	0.874669	0.00312039	0.000923199	1.04124	0.307887	0.0040443	0.00119655
ss65144536	rs43233430	1	44.7137	0.229943	7.64632	0.00583953	0.0610689	0.0216268	3.74559	0.0533518	0.0343812	0.0121757	0.574977	0.448545	0.00270856	0.000959206
ss61564535	rs41661505	1	44.7399	0.229943	7.64632	0.00583953	0.0610689	0.0216268	3.74559	0.0533518	0.0343812	0.0121757	0.574977	0.448545	0.00270856	0.000959206
ss61494847	rs41591434	1	44.8615	0.514327	0.291511	0.589427	0.00996322	0.00497752	0.996425	0.318524	0.0147684	0.00737814	3.28808	0.0702151	0.00537266	0.00268412
ss86333104		1	44.8943	0.778653	1.57141	0.210423	0.0278347	0.00959476	1.93019	0.165182	0.0247394	0.00852779	2.32635	0.127654	0.00544622	0.00187734
ss86326953		1	44.9312	0.301576	8.56861	0.00353164	0.0588601	0.0247952	1.93373	0.164795	0.0225359	0.00949339	2.03547	0.154115	0.00463604	0.00195296
ss86334904		1	44.9619	0.373209	0.413712	0.520303	0.0122058	0.00571045	0.253489	0.614789	0.0076649	0.00358601	2.99938	0.0837396	0.00527955	0.00247003
ss65285871	rs43373834	1	44.9908	0.760745	2.82863	0.0930458	0.0367938	0.0133938	0.265141	0.606774	0.00905276	0.00329542	5.59593	0.0182754	0.00830962	0.0030249
ss86336725		1	45.0638	0.295129	0.959396	0.327679	0.0201424	0.00838035	0.0213978	0.883743	0.00241462	0.00100462	0.948896	0.330339	0.00322399	0.00134136
ss86327189		1	45.0882	0.30659	1.89937	0.168592	0.0279598	0.0118881	8.29071e-06	0.997703	4.6922e-05	1.99505e-05	6.00131	0.0145406	0.0079738	0.00339034
ss61564541	rs41661511	1	45.1287	0.775788	1.21744	0.270246	0.0238869	0.00830981	0.677776	0.410636	0.0143023	0.00497552	3.14931	0.0763961	0.00617325	0.00214756
ss117963569		1	45.1513	0.396132	0.675655	0.411368	0.0154836	0.00740769	2.20038	0.13843	0.0223894	0.0107116	0.266727	0.6057	0.00156589	0.00074916
ss86338328		1	45.255	0.133238	1.3314	0.248952	0.0313368	0.00723788	0.847353	0.357621	0.0200605	0.00463338	0.748314	0.387309	0.00378122	0.000873352
ss86339453		1	45.3261	0.4649	5.67355	0.0174903	0.0429568	0.0213725	1.28925	0.256578	0.0164776	0.00819819	2.42253	0.120056	0.0045278	0.00225275
	rs29025772	1	45.3825	0.377507	9.43579	0.00221087	0.0599771	0.0281887	2.02144	0.15554	0.0223862	0.0105213	8.48756	0.00369046	0.00915967	0.00430496
ss61564549	rs41661519	1	45.4124	0.955587	3.68563	0.0552917	0.0844617	0.00716913	2.43362	0.119213	0.0551025	0.00467711	0.0103794	0.918882	0.000722314	6.13102e-05
ss86288219		1	45.5126	0.821633	2.91593	0.0881548	0.0412007	0.0120761	2.61563	0.106268	0.031308	0.0091765	4.77942	0.0291342	0.00847387	0.00248373
ss65145519	rs43232409	1	45.537	0.835244	2.00109	0.157634	0.0353877	0.00973953	1.81999	0.177753	0.0270749	0.00745165	4.07551	0.0438922	0.00811096	0.00223233
ss65145529	rs43232419	1	45.6471	0.317335	5.37181	0.0207539	0.0458996	0.0198868	3.59469	0.0583782	0.0301571	0.0130661	10.1978	0.00146941	0.0101404	0.00439349
ss61477193	rs41575440	1	45.9865	0.40043	8.23183	0.00424095	0.0542987	0.0260727	4.34548	0.0374712	0.0317337	0.0152376	1.25903	0.262221	0.00343387	0.00164885
ss86305829		1	46.152	0.0637536	0.198399	0.656154	0.0167606	0.00200085	0.00410101	0.948957	0.00193322	0.000230785	0.00337598	0.953683	0.000351658	4.19802e-05
ss86323406		1	46.1999	0.276504	4.14118	0.0422304	0.0418409	0.0167405	1.15014	0.283892	0.0177257	0.00709202	4.51316	0.0339869	0.00702572	0.00281098
ss61496275	rs41597527	1	46.2293	0.232808	0.269078	0.604116	0.0113204	0.00404383	0.101266	0.750412	0.00557141	0.0019902	0.0431209	0.835559	0.000729462	0.000260576
ss64321334	rs42584386	1	46.2917	0.912607	2.48866	0.115124	0.0514438	0.00820581	1.27462	0.259292	0.0295578	0.00471477	5.73345	0.0169083	0.0125255	0.00199795
ss64321396	rs42584417	1	46.323	0.231375	0.323905	0.569454	0.0125744	0.00447248	0.335014	0.562909	0.0102581	0.00364862	0.135782	0.712623	0.00131053	0.000466133
ss86298363		1	46.3462	0.701289	3.33171	0.0683845	0.0363874	0.015245	5.2395	0.0223783	0.0365536	0.0153147	0.0946245	0.75847	0.000989091	0.000414395
ss86336731		1	46.3689	0.462034	0.655915	0.418282	0.0148932	0.00740365	0.438322	0.508153	0.00976756	0.00485562	2.24114	0.134835	0.00442428	0.00219939
ss61514172	rs41610345	1	46.3912	0.715616	0.142004	0.706411	0.00763857	0.00310905	0.265415	0.606588	0.00837613	0.00340925	0.360516	0.548415	0.00195775	0.000796843
ss86338958		1	46.4343	0.457736	3.09744	0.078855	0.032037	0.015904	4.74204	0.0297692	0.0317601	0.0157666	0.0893126	0.765142	0.000877167	0.00043545
ss65601492	rs43682200	1	46.4597	0.666905	0.0936124	0.759726	0.00605526	0.00269026	0.477431	0.489819	0.0109663	0.00487216	0.00249436	0.960182	0.000159045	7.06612e-05
ss65601480	rs43682189	1	46.4889	0.375358	2.96609	0.0854716	0.0327796	0.0153713	4.07631	0.0438714	0.0308007	0.0144433	1.84049	0.175333	0.00415902	0.00195028
ss65601453	rs43682162	1	46.5369	0.181232	0.00542382	0.941313	0.00175519	0.000520896	0.145711	0.702784	0.00729681	0.0021655	3.40321	0.0654945	0.00705544	0.00209387
ss86319004		1	46.5652	0.184814	6.14938	0.0133813	0.0589063	0.0177494	2.76029	0.0970808	0.0317347	0.00956215	4.01008	0.0456166	0.00766705	0.0023102
ss64799303	rs42899845	1	46.5916	0.169054	0.16951	0.680674	0.010081	0.00283226	0.817063	0.366353	0.0177455	0.0049856	4.32624	0.0378944	0.00816793	0.00229478
ss61495000	rs41592484	1	46.6275	0.662607	5.53995	0.0188643	0.0456605	0.0204156	4.95767	0.0262944	0.034663	0.0154984	3.25638	0.0715782	0.00564241	0.00252282
ss86288239		1	46.6638	0.118195	5.72709	0.0169691	0.0655654	0.0136671	1.97095	0.160793	0.0309361	0.00644862	6.11823	0.0136171	0.0108948	0.00227102
ss64320944	rs42582291	1	46.6898	0.346705	4.55101	0.0332485	0.0419487	0.0190028	1.58015	0.20916	0.0198699	0.00900107	0.0445937	0.832815	0.000670153	0.00030358
ss64320914	rs42582276	1	46.721	0.560888	7.76618	0.00546842	0.050533	0.0248918	5.63599	0.0178658	0.0345838	0.0170355	0.021947	0.882271	0.000434607	0.000214081
ss86277249		1	46.801	0.928367	2.80181	0.0946075	0.057431	0.00763854	1.84393	0.174931	0.0373983	0.00497411	1.22588	0.268593	0.00611468	0.000813276
	rs29016414	1	46.8814	0.0723496	1.31105	0.252598	0.039198	0.00526156	0.619105	0.431648	0.0216175	0.00290173	0.796063	0.372581	0.00491293	0.000659464
ss61567519	rs41663226	1	46.9015	0.113897	0.872364	0.350626	0.0270517	0.00546035	3.83344	0.0506388	0.0453916	0.00916223	0.262794	0.60837	0.00238895	0.000482207
ss64803210	rs42896423	1	46.9559	0.194126	2.9411	0.0867971	0.0401139	0.0125509	1.30085	0.25445	0.0214251	0.00670354	0.59038	0.442533	0.00289672	0.000906333
	rs29023125	1	47.0168	0.92765	1.31105	0.252598	0.039198	0.00526156	0.619105	0.431648	0.0216175	0.00290173	0.796063	0.372581	0.00491293	0.000659464
ss61564603		1	47.0452	0.230659	0.716781	0.397493	0.0186797	0.00662963	2.43341	0.119229	0.0275746	0.00978652	0.0388451	0.843813	0.00070005	0.000248455
ss61494867	rs41591454	1	47.0653	0.671203	3.61373	0.0577172	0.0382233	0.0168709	4.43651	0.0355356	0.0339526	0.014986	1.24874	0.264178	0.00362102	0.00159824
ss46526251	rs41255390	1	47.1215	0.129656	1.63543	0.201379	0.0366598	0.00827378	0.606614	0.43633	0.0179229	0.00404504	3.01177	0.0831043	0.0079968	0.00180481
ss117963492		1	47.1539	0.671203	3.61373	0.0577172	0.0382233	0.0168709	4.43651	0.0355356	0.0339526	0.014986	1.24874	0.264178	0.00362102	0.00159824
ss65591692	rs43671733	1	47.1874	0.0723496	1.24419	0.26505	0.0381836	0.00512539	0.739696	0.390054	0.023625	0.00317119	0.695948	0.404435	0.00459347	0.000616583
ss65591681	rs43671022	1	47.2202	0.234241	1.3341	0.248474	0.025423	0.00912035	1.22284	0.269186	0.0195259	0.0070048	4.06658	0.0441234	0.00712681	0.0025567
ss65591671	rs43671012	1	47.2702	0.0702006	1.75834	0.185267	0.047959	0.00626081	3.4919	0.0620895	0.0541461	0.0070685	0.0224693	0.880889	0.000872963	0.000113961
ss65591658	rs43670999	1	47.3079	0.0795129	3.32487	0.0686681	0.0627899	0.00919127	6.24576	0.0126784	0.0688884	0.010084	0.0541908	0.815994	0.00129226	0.000189162
ss86340057		1	47.3471	0.65043	0.43415	0.510178	0.0127388	0.00579287	0.134492	0.713931	0.00568867	0.00258687	0.882067	0.347962	0.00292082	0.00132822
ss86297409		1	47.3726	0.280086	0.0354461	0.850719	0.0039131	0.00157806	0.0790462	0.778678	0.00468728	0.00189027	0.0657834	0.797654	0.000857577	0.00034584
ss65591624	rs43670966	1	47.4001	0.0744986	2.25032	0.13404	0.053002	0.00730882	3.88227	0.0491944	0.0557779	0.00769161	0.370592	0.54288	0.00346386	0.000477656
ss65591615	rs43670957	1	47.4273	0.629656	0.0413371	0.838948	0.0038661	0.00180307	0.0291305	0.864528	0.00260338	0.00121416	2.91322	0.0883023	0.00521028	0.00242996
ss61564599	rs41662169	1	47.4664	0.636103	0.158904	0.69029	0.0076942	0.00356205	0.133861	0.714574	0.00566484	0.00262255	3.54843	0.0600186	0.00583479	0.00270123
ss64615912	rs42723377	1	47.5368	0.625358	0.00693131	0.933673	0.00159049	0.000745256	0.0288292	0.865223	0.0026019	0.00121917	4.12308	0.0426818	0.00622233	0.0029156
ss86299634		1	47.5659	0.724928	0.00041055	0.98384	0.000415426	0.000165678	0.144443	0.704019	0.00624989	0.00249255	1.50721	0.219981	0.00404521	0.00161329
ss61472541	rs41571566	1	47.6947	0.345989	0.000155747	0.990046	0.000247658	0.00011208	0.126213	0.722499	0.00565475	0.00255912	0.486694	0.485639	0.00222643	0.00100759
ss61516428	rs41615838	1	47.7783	0.56447	0.532513	0.465798	0.0135053	0.00664038	0.830067	0.362569	0.0135227	0.00664892	2.51647	0.113117	0.00471764	0.0023196
	rs29018839	1	47.9044	0.66404	10.8244	0.00105217	0.063698	0.0284209	3.31514	0.0690739	0.0284282	0.0126842	2.70165	0.100696	0.00514859	0.00229721
ss86298555		1	47.925	0.697708	0.362846	0.547126	0.011976	0.00505175	1.57913	0.209308	0.0200235	0.00844639	0.148217	0.700363	0.00123211	0.000519731
ss86323743		1	48.0537	0.267908	0.00222627	0.962381	0.000980109	0.000384464	0.077934	0.7802	0.00465137	0.00182458	1.47514	0.224948	0.00405303	0.00158987
ss61569511	rs41667890	1	48.0979	0.90616	6.12992	0.0135281	0.0772692	0.013141	1.47936	0.224287	0.0305503	0.0051956	6.42865	0.0114471	0.0127247	0.00216406
ss61505821	rs41599954	1	48.1225	0.106734	5.85958	0.0157474	0.0702891	0.0134029	1.69306	0.193629	0.0303977	0.00579632	5.71417	0.0170934	0.011166	0.00212917
ss105251701		1	48.1915	0.293696	6.32501	0.012129	0.0523572	0.0217218	3.72768	0.0539237	0.0323019	0.0134013	0.536976	0.463935	0.0024649	0.00102263
	rs29012753	1	48.2194	0.522923	6.63	0.0102329	0.0477773	0.0238385	1.72503	0.18948	0.0196176	0.00978818	3.90638	0.0484975	0.00591438	0.00295097
ss65104660	rs43192760	1	48.2481	0.401146	14.4574	0.000155945	0.0726259	0.0348935	5.81925	0.0161093	0.0371874	0.0178669	5.36394	0.020847	0.00716469	0.00344232
ss64720093	rs42813614	1	48.2814	0.245702	5.40231	0.0203971	0.0499466	0.0185135	4.38559	0.036605	0.0361246	0.0133901	3.41208	0.0651452	0.00639462	0.00237026
ss64542922	rs42688785	1	48.327	0.533668	0.490123	0.484106	0.0131258	0.00653315	0.0111975	0.915757	0.001592	0.000792392	0.0897667	0.764563	0.00090428	0.00045009
ss61471396	rs41570065	1	48.355	0.511461	3.36525	0.0670123	0.0338403	0.0169113	0.57701	0.447744	0.0112628	0.00562842	2.7134	0.0999599	0.00489239	0.00244491
ss64983782	rs43081412	1	48.4717	0.460602	4.45172	0.0352225	0.0399186	0.0198354	1.44722	0.229384	0.0182966	0.0090915	0.699163	0.403352	0.00255212	0.00126814
ss61473123	rs41567544	1	48.5477	0.75	11.4758	0.000744755	0.0728246	0.0273092	5.8113	0.0161818	0.0417376	0.0156516	0.412047	0.521144	0.00223794	0.000839227
ss63803448	rs42362949	1	48.6405	0.485673	4.04104	0.0447918	0.0372453	0.0186074	4.29248	0.0386492	0.0307865	0.0153806	0.338928	0.560637	0.00174012	0.000869344
ss61524141	rs41625686	1	48.6651	0.547994	5.41655	0.0202326	0.0423117	0.0209609	4.74949	0.0296415	0.0317972	0.0157521	0.786048	0.375604	0.00260245	0.00128923
	rs29024905	1	48.6892	0.294413	0.127767	0.720866	0.00716039	0.00297491	0.0607476	0.805391	0.00396072	0.00164555	0.406137	0.524146	0.00205454	0.000853597
ss63803614	rs42363029	1	48.7713	0.406877	0.105277	0.745684	0.00605659	0.00292325	0.409551	0.522408	0.00958037	0.00462403	0.117567	0.731792	0.00103022	0.000497241
ss117966210		1	48.7996	0.83596	0.000743605	0.978253	0.000689333	0.000189058	0.0875233	0.767438	0.00599863	0.0016452	0.00291788	0.956937	0.000219717	6.02601e-05
ss86334699		1	48.8531	0.485673	6.39207	0.0116832	0.0467173	0.0233395	4.3299	0.0378135	0.0308881	0.0154314	2.21361	0.137251	0.00443508	0.00221572
ss86275064		1	48.8897	0.747851	2.7293	0.0989734	0.036035	0.0135902	3.34936	0.0676587	0.0320071	0.0120712	1.67555	0.195946	0.00454699	0.00171485
ss86304371		1	48.9333	0.776504	4.28162	0.0388952	0.0467822	0.0162377	7.01382	0.00827158	0.0479367	0.0166384	0.429297	0.512551	0.0023903	0.000829652
ss105243316		1	48.958	0.229943	1.28212	0.257895	0.0251797	0.00891711	0.0136125	0.907153	0.00208311	0.000737708	1.15961	0.28192	0.0038539	0.00136481
ss61467072	rs41565305	1	49.0227	0.810172	0.151177	0.697532	0.00959902	0.00295253	0.00706008	0.933061	0.00166415	0.00051187	0.0226183	0.880498	0.000597362	0.000183741
ss86281719		1	49.2212	0.272206	1.94383	0.163698	0.0286639	0.0113572	2.95943	0.0858225	0.0283499	0.0112328	1.91488	0.166866	0.00457695	0.00181348
	rs29024583	1	49.3025	0.537249	2.1476	0.143245	0.0270336	0.0134418	4.84414	0.0280679	0.0325054	0.0161625	1.45879	0.227534	0.00358541	0.00178276
ss86298472		1	49.4035	0.434814	0.676887	0.410943	0.0151472	0.00744485	0.722828	0.39551	0.0125555	0.00617105	1.25741	0.262529	0.00331987	0.00163172
ss86317301		1	49.4818	0.316619	0.0376925	0.846119	0.00391854	0.00169572	0.353868	0.552125	0.00962889	0.00416683	0.0154053	0.901258	0.000402994	0.000174393
ss64663284	rs42759062	1	49.5896	0.876791	13.2608	0.000291132	0.0989861	0.0213867	2.24766	0.13427	0.0329466	0.00711836	26.2965	3.79982e-07	0.0222206	0.00480093
ss63656634	rs42304080	1	49.6145	0.846705	0.0126209	0.910584	0.00301484	0.000782627	1.83889	0.175521	0.0291531	0.0075679	0.556096	0.456089	0.00321793	0.000835348
ss63656334	rs42303280	1	49.6905	0.345989	0.01996	0.88769	0.0028343	0.0012827	0.00134242	0.970783	0.000589625	0.000266841	2.54405	0.111164	0.00514048	0.00232638
ss61518722	rs41617274	1	49.7542	0.663324	1.60218	0.206019	0.0249825	0.0111585	2.30205	0.129657	0.0240093	0.0107238	5.60894	0.0181413	0.00749885	0.00334936
ss86279903		1	49.8586	0.395415	0.4498	0.502652	0.0126098	0.00602904	1.13945	0.286139	0.0160912	0.00769361	1.40449	0.236378	0.00358301	0.00171313
ss63803430	rs42362940	1	49.8752	0.885387	0.67957	0.410017	0.0235184	0.00477315	0.218382	0.640422	0.0106979	0.00217119	0.0635614	0.801027	0.00115758	0.000234936
ss61518709	rs41617261	1	49.925	0.295845	0.740508	0.389794	0.0175191	0.00729917	0.00712058	0.932776	0.00137877	0.000574455	4.3987	0.0363265	0.00685373	0.00285555
ss63448381	rs42234990	1	49.9715	0.602436	0.0186105	0.891528	0.00256389	0.00122814	0.805232	0.369844	0.0135205	0.00647652	4.44636	0.0353325	0.00635523	0.00304425
ss63448075	rs42233888	1	50.0088	0.397564	0.208405	0.648163	0.00857934	0.00410962	1.28977	0.256481	0.0171072	0.00819457	3.4793	0.0625616	0.00562633	0.00269509
ss61471104	rs41567176	1	50.1695	0.904728	0.295234	0.58706	0.0160317	0.00276372	1.70568	0.191978	0.0308789	0.00532324	0.112158	0.737802	0.00158946	0.000274008
ss63447265	rs42240515	1	50.2227	0.128223	3.64923	0.0565059	0.0532898	0.0119137	4.34081	0.0375736	0.0465982	0.0104177	2.8397	0.0924097	0.00756407	0.00169106
ss61518695	rs41617247	1	50.2614	0.868911	2.9875	0.0843534	0.0479306	0.010919	3.82841	0.0507901	0.0434974	0.0099091	2.45517	0.117593	0.00699003	0.00159239
ss105241578		1	50.2821	0.84384	0.21652	0.64185	0.0113381	0.00298813	0.721822	0.395839	0.0165999	0.00437488	0.246064	0.620017	0.00194431	0.000512419
ss65256754	rs43344446	1	50.3193	0.911891	0.992422	0.319497	0.033028	0.00530731	0.450067	0.502526	0.0178483	0.00286807	0.0524376	0.818942	0.00122169	0.000196315
ss61519660	rs41616907	1	50.3731	0.249284	0.0112552	0.915541	0.0022234	0.00083218	1.16584	0.280632	0.0181368	0.00678827	0.124925	0.72386	0.00119173	0.000446043
ss61512070	rs41610080	1	50.4413	0.186963	3.02035	0.082668	0.0397632	0.0120886	6.05514	0.0141076	0.0450646	0.0137003	0.81463	0.367067	0.00332901	0.00101207
ss65146369	rs43234048	1	50.5311	0.0974212	2.30649	0.129289	0.0477676	0.00840045	0.245106	0.620699	0.0125093	0.0021999	8.16319	0.00440249	0.0143959	0.00253167
ss65146414	rs43234093	1	50.5552	0.902579	2.30649	0.129289	0.0477676	0.00840045	0.245106	0.620699	0.0125093	0.0021999	8.16319	0.00440249	0.0143959	0.00253167
ss63711264	rs42327967	1	50.586	0.902579	2.30649	0.129289	0.0477676	0.00840045	0.245106	0.620699	0.0125093	0.0021999	8.16319	0.00440249	0.0143959	0.00253167
ss63711231	rs42327956	1	50.6318	0.188395	4.40364	0.0362222	0.0496161	0.0151728	3.54735	0.0600574	0.0357433	0.0109305	5.39817	0.020445	0.00883416	0.00270153
ss61470665	rs41572341	1	50.6951	0.230659	6.5108	0.0109348	0.0551358	0.0195683	2.53781	0.111603	0.0276911	0.00982788	8.14964	0.00443512	0.00991933	0.00352048
ss117966270		1	50.7426	0.858166	8.38695	0.00389777	0.0736066	0.0179183	7.96558	0.00490357	0.0575589	0.0140118	7.69868	0.00567433	0.0113525	0.00276358
ss63710745	rs42326004	1	50.8011	0.234241	0.28632	0.592759	0.0114899	0.00412194	3.70198	0.0547554	0.0330601	0.0118601	1.63011	0.202113	0.004407	0.00158098
	rs29012790	1	50.8534	0.184097	1.47326	0.225244	0.0289265	0.00868985	2.84717	0.0919832	0.0322251	0.00968078	0.0850871	0.770605	0.00111956	0.000336329
ss65146624	rs43235803	1	50.9372	0.489255	3.1124	0.0781372	0.0330468	0.0165158	2.10146	0.147609	0.021798	0.010894	0.863662	0.353038	0.00280569	0.0014022
ss65146648	rs43235827	1	50.9787	0.910458	0.113693	0.73608	0.0106322	0.00173355	0.74243	0.38918	0.0217842	0.00355187	2.2564	0.133517	0.00760469	0.00123993
ss61470119	rs41567114	1	51.0061	0.515759	2.38956	0.122602	0.0286763	0.0143239	2.49262	0.114836	0.0234919	0.0117343	4.041e-05	0.99493	1.90064e-05	9.49377e-06
ss86332464		1	51.1243	0.0716332	0.292785	0.588614	0.0188416	0.002506	0.633719	0.426266	0.0222301	0.00295668	0.46378	0.496089	0.00381336	0.000507192
ss86331292		1	51.1639	0.253582	2.25843	0.133343	0.0327348	0.012392	0.0726056	0.78766	0.00471556	0.0017851	9.99356	0.00163904	0.0110209	0.00417204
ss86320435		1	51.3002	0.0759312	0.0892616	0.765207	0.00986586	0.00138449	0.0740758	0.785573	0.00720939	0.0010117	0.842097	0.359116	0.00486878	0.000683242
ss86274201		1	51.3424	0.0859599	2.4752	0.116109	0.0531387	0.00835029	0.0016317	0.96779	0.00109636	0.000172284	7.68368	0.00572117	0.0150019	0.00235741
ss61568881	rs41667262	1	51.3891	0.372493	0.00190498	0.965199	0.000840765	0.000393044	0.362099	0.547539	0.00929591	0.00434569	2.41702	0.120478	0.00481171	0.0022494
ss86337620		1	51.4603	0.0967049	3.40402	0.0654623	0.0566926	0.00990454	6.24829	0.0126605	0.0614874	0.0107422	0.064414	0.799726	0.00125738	0.000219672
ss86282551		1	51.507	0.260029	1.28552	0.257265	0.0241617	0.0092981	1.90203	0.168295	0.0235649	0.00906844	1.15041	0.283836	0.00367948	0.00141596
ss64679882	rs42774937	1	51.5342	0.301576	0.314503	0.575111	0.0112679	0.00474667	1.07935	0.299204	0.0167353	0.00704986	0.521675	0.470371	0.00233543	0.000983812
ss64004398	rs42424497	1	51.7024	0.16404	4.85389	0.0279108	0.0503864	0.0138191	0.923678	0.336845	0.0176811	0.00484924	0.36733	0.544661	0.00223716	0.000613569
ss86310054		1	51.7377	0.69914	0.846052	0.35799	0.018735	0.00788154	1.01351	0.314413	0.0164466	0.00691885	0.719177	0.396706	0.0027797	0.00116938
ss64004670	rs42426032	1	51.7931	0.851719	0.0132084	0.908536	0.00295122	0.00074544	1.39694	0.23764	0.0243216	0.00614333	0.335548	0.562598	0.00239263	0.000604349
ss117963526		1	51.8599	0.417622	3.26579	0.0711705	0.0343234	0.0166959	6.3366	0.0120507	0.0382677	0.0186145	0.18916	0.663751	0.00133215	0.000647993
	rs29027151	1	51.9338	0.944842	0.188002	0.664719	0.0174748	0.00182141	3.97944	0.0464485	0.0643153	0.00670362	2.51948	0.112902	0.0102649	0.00106991
ss65147862	rs43236036	1	51.9723	0.684097	0.10877	0.741648	0.00664861	0.00287364	0.136759	0.711637	0.00598006	0.00258468	0.709564	0.399878	0.00273137	0.00118054
	rs29022483	1	52.013	0.665473	0.41543	0.519439	0.0126509	0.00563265	0.432508	0.510978	0.0103544	0.00461016	3.94497	0.0474035	0.00625788	0.00278624
ss65147664	rs43234743	1	52.0669	0.110315	4.74586	0.0297037	0.063587	0.0124816	0.302127	0.582728	0.0129105	0.00253423	0.00109969	0.973555	0.000156222	3.06651e-05
ss61505886	rs41600017	1	52.1725	0.482808	0.618964	0.4317	0.0141906	0.00708692	0.0815175	0.775336	0.00413258	0.00206384	0.112929	0.736935	0.000975632	0.000487239
ss86315945		1	52.2172	0.520057	0.0108467	0.917082	0.00188359	0.000940282	0.162181	0.68728	0.00584187	0.00291623	0.0151696	0.902012	0.000358414	0.000178919
ss86292320		1	52.2724	0.302292	2.07623	0.150059	0.0278625	0.011753	2.79563	0.0949709	0.0259214	0.0109343	12.1324	0.000526534	0.0107633	0.00454023
ss61531213	rs41633172	1	52.3282	0.44341	4.99597	0.0257229	0.0414294	0.0204494	3.68624	0.0552715	0.0285731	0.0141036	0.00580515	0.939289	0.000228094	0.000112586
ss117966103		1	52.3882	0.255014	1.80027	0.180118	0.0276453	0.0105042	2.66527	0.103013	0.0269659	0.0102461	15.2281	0.000104528	0.0128195	0.00487093
ss117966055		1	52.5398	0.50788	5.05717	0.0248362	0.0425445	0.021267	0.985799	0.321116	0.0151116	0.00755392	3.04667	0.0813444	0.00532347	0.00266107
ss86298416		1	52.561	0.415473	0.960693	0.327353	0.0180177	0.00875138	2.74731	0.097869	0.0244099	0.0118561	0.438764	0.507939	0.00196062	0.000952293
ss64761135	rs42854774	1	52.5829	0.76361	3.02813	0.0822744	0.0378673	0.0136708	0.68273	0.408931	0.0144474	0.00521579	0.000322276	0.985682	6.29914e-05	2.27411e-05
ss117966437		1	52.6878	0.613897	0.0565066	0.812175	0.00450919	0.00213761	0.515499	0.473009	0.0109215	0.00517738	0.250653	0.616774	0.00152836	0.000724526
ss105244421		1	52.7579	0.828797	2.39216	0.1224	0.038896	0.0110381	1.09339	0.296084	0.0211136	0.00599172	0.368996	0.54375	0.00246162	0.000698572
ss86335826		1	52.7954	0.194842	2.30959	0.129032	0.0351015	0.0110134	0.49235	0.483115	0.0130173	0.00408427	6.03008	0.0143075	0.0091018	0.00285576
ss61470126	rs41567121	1	52.827	0.554441	1.64715	0.199774	0.0232658	0.011495	1.65789	0.198316	0.0187234	0.00925072	0.678874	0.410257	0.00240529	0.00118839
ss105250813		1	52.8474	0.52149	0.668009	0.414026	0.0149082	0.00744033	1.8311	0.176437	0.0197827	0.0098731	0.0547736	0.815025	0.000687162	0.000342946
ss61512091	rs41610101	1	52.8703	0.429083	0.419023	0.517638	0.0120151	0.00588671	0.0321576	0.857734	0.00267074	0.00130851	1.35684	0.244484	0.00347672	0.00170339
ss61522929	rs41622798	1	52.8988	0.432665	0.0400141	0.841511	0.00370044	0.00181666	0.364851	0.546021	0.00896113	0.0043993	0.871695	0.35081	0.0027774	0.00136351
ss61522930	rs41622799	1	52.9523	0.354585	0.00164146	0.967694	0.000772144	0.000353417	0.88477	0.347225	0.0143709	0.00657767	3.52161	0.0609916	0.00574091	0.00262766
ss86319687		1	52.9849	0.50788	0.671466	0.412821	0.0149735	0.00748489	0.00204054	0.963983	0.000662452	0.000331144	0.280078	0.596819	0.00155708	0.000778346
ss65150259	rs43234157	1	53.0254	0.581662	3.03541	0.0819078	0.0327018	0.0159147	0.293205	0.588347	0.0081689	0.0039755	2.10276	0.147484	0.00438364	0.00213335
ss86306806		1	53.1021	0.479226	0.649478	0.420575	0.0148404	0.00740741	0.00573836	0.939638	0.00111949	0.00055878	0.0735752	0.786281	0.000804442	0.000401527
ss63610026	rs42290710	1	53.3131	0.820201	0.175453	0.675439	0.0102582	0.00302559	0.21988	0.639278	0.00921151	0.00271687	10.2453	0.00143259	0.0125278	0.00369499
ss61495935	rs41594493	1	53.3415	0.233524	0.0460129	0.830215	0.00472007	0.0016897	0.658093	0.417511	0.0143127	0.00512369	10.0961	0.00155155	0.0111733	0.00399983
ss61566777	rs41667398	1	53.424	0.454155	0.0744168	0.785092	0.00508297	0.00252012	0.0384027	0.844694	0.0029291	0.00145224	4.20546	0.0406681	0.00613171	0.00304008
ss63609408	rs42289209	1	53.4519	0.0766476	2.75965	0.0971198	0.0579302	0.00819975	0.273964	0.600852	0.0146674	0.0020761	0.824303	0.364239	0.00509695	0.00072145
ss61566780	rs41667401	1	53.4849	0.161175	0.430927	0.511751	0.0165683	0.00447998	0.986763	0.32088	0.0201034	0.00543585	0.264206	0.607409	0.00208819	0.000564635
ss61469636	rs41572133	1	53.5492	0.196991	0.135398	0.713012	0.00850048	0.00268931	0.255491	0.613395	0.00936586	0.00296309	0.0210576	0.884664	0.000539496	0.000170681
ss61477302	rs41575847	1	53.5987	0.375358	0.0519015	0.819854	0.00425463	0.00199512	0.475109	0.490876	0.0103228	0.00484066	0.18364	0.668396	0.00128803	0.000603996
ss61507486	rs41606679	1	53.6716	0.536533	0.624461	0.429663	0.0150935	0.00750648	0.0402059	0.841137	0.00307344	0.00152852	0.143149	0.705286	0.00116335	0.000578571
ss64028889	rs42438803	1	53.7233	0.737822	0.317022	0.573584	0.0120391	0.00465771	0.638339	0.424586	0.0137005	0.00530045	3.51221	0.0613369	0.00643374	0.00248909
ss86316695		1	53.793	0.157593	3.84299	0.0503529	0.0498441	0.0132344	1.50792	0.219872	0.0250872	0.00666104	1.62596	0.202689	0.00522463	0.00138722
ss61466702		1	53.8229	0.586676	0.438469	0.508081	0.0121334	0.00588437	0.00252633	0.959928	0.000739016	0.000358404	7.12852	0.00776375	0.00783701	0.00380075
ss86325000		1	53.88	0.70702	1.88697	0.169986	0.027934	0.0115727	0.0371713	0.847173	0.00314914	0.00130464	19.4744	1.18138e-05	0.0142654	0.00590995
ss64029087	rs42439402	1	53.9076	0.146848	3.28302	0.070431	0.0473049	0.0118531	0.282	0.595563	0.0111451	0.0027926	2.14511	0.143477	0.00615552	0.00154237
ss64729840	rs42830001	1	53.9362	0.391117	0.09504	0.757957	0.0058219	0.00277291	0.115724	0.733821	0.00515319	0.00245441	2.54898	0.11082	0.00484271	0.00230653
ss64729850	rs42830011	1	53.9608	0.853868	2.72523	0.099225	0.0434285	0.0108378	0.134478	0.713945	0.00775288	0.00193477	1.95771	0.162204	0.00592392	0.00147834
ss86341599		1	54.0062	0.387536	0.0538554	0.816554	0.0044039	0.00209055	0.0456599	0.830858	0.00325276	0.0015441	1.64232	0.200435	0.00390884	0.00185554
ss86335207		1	54.1851	0.856734	0.910064	0.340429	0.0248695	0.00610503	3.50844	0.0614759	0.0390965	0.00959751	23.4268	1.59933e-06	0.0199794	0.0049046
ss86337179		1	54.2191	0.445559	0.00262505	0.959153	0.000940332	0.000464592	0.359213	0.549139	0.00882141	0.00435842	1.39539	0.2379	0.00348606	0.00172237
ss61475098	rs41571491	1	54.2521	0.840258	7.82774	0.00528727	0.0685201	0.0183942	5.58404	0.0183989	0.0464971	0.0124821	11.3722	0.000786781	0.0132547	0.00355822
ss86300387		1	54.2747	0.858166	7.87193	0.00516104	0.0717559	0.0174678	4.65776	0.0312549	0.0443771	0.0108029	12.4612	0.00044286	0.0144804	0.00352503
ss65341285	rs43422840	1	54.3179	0.0773639	1.58345	0.208686	0.043004	0.00613914	0.551578	0.457924	0.0203746	0.00290863	2.76219	0.0969665	0.00912968	0.00130333
ss117963539		1	54.3869	0.761461	0.797815	0.372056	0.01906	0.00692404	0.0878436	0.767025	0.00507583	0.00184393	2.10204	0.147553	0.00497292	0.00180654
ss86316738		1	54.407	0.205587	0.34034	0.559822	0.0132765	0.00433667	0.00648553	0.935837	0.0014705	0.000480326	2.3304	0.127323	0.00558241	0.00182345
ss86339185		1	54.4366	0.823782	0.0768117	0.781748	0.0067575	0.00196191	0.00824341	0.927683	0.00177584	0.000515581	0.724072	0.395104	0.00333624	0.00096861
ss61517298	rs41613887	1	54.4614	0.133238	1.11457	0.291458	0.0284511	0.00657137	3.53085	0.0606546	0.0405499	0.00936585	0.0224031	0.881063	0.000649264	0.000149961
ss61465830	rs41569974	1	54.5145	0.487822	0.103564	0.747691	0.00589456	0.00294553	0.0678241	0.794609	0.00382658	0.00191216	0.00263075	0.959109	0.000151208	7.55593e-05
ss65150842	rs43239430	1	54.5917	0.684814	0.644258	0.422447	0.0158666	0.0068494	0.0280501	0.86704	0.0026569	0.00114695	6.33305	0.0120746	0.00797587	0.00344309
ss86288001		1	54.6387	0.620344	0.0289695	0.864899	0.0032317	0.00152224	0.171424	0.678977	0.00630542	0.00297007	3.83388	0.0506258	0.00596838	0.00281132
ss65151009	rs43241897	1	54.668	0.104585	0.19624	0.657911	0.0130844	0.00245062	1.55759	0.212437	0.0295406	0.00553276	0.189456	0.663505	0.00206772	0.000387269
	rs29023044	1	54.6958	0.605301	0.178998	0.672366	0.00806296	0.00385267	1.39293	0.238314	0.0180268	0.00861364	0.371486	0.542394	0.00186977	0.000893419
ss105247656		1	54.7175	0.827364	1.27241	0.259703	0.0272483	0.0077839	4.9015	0.0271567	0.042788	0.0122231	0.125477	0.723276	0.00137806	0.000393665
ss61569689	rs41669553	1	54.7382	0.410458	3.35854	0.0672844	0.0349057	0.0168931	1.03481	0.309386	0.0155681	0.00753439	0.307824	0.579197	0.00170457	0.000824949
	rs29023662	1	54.7751	0.160458	8.02645	0.00474331	0.0735286	0.0198103	9.60954	0.00201375	0.0644638	0.017368	2.84588	0.0920563	0.0070699	0.00190479
	rs29019635	1	54.8018	0.388252	1.15903	0.28204	0.0207371	0.00985063	1.2451	0.264876	0.0172399	0.00818937	1.10379	0.293801	0.00325665	0.00154699
ss64923573	rs43020781	1	54.9152	0.863181	0.977496	0.323161	0.0258384	0.00610302	1.32122	0.250768	0.0240904	0.00569014	2.91631	0.0881342	0.00716753	0.00169297
ss86279792		1	54.9939	0.764327	5.12062	0.0239504	0.0508333	0.0183133	0.0961441	0.7566	0.00560751	0.00202018	4.46789	0.0348928	0.00764541	0.00275436
ss61517267	rs41613861	1	55.0685	0.850287	0.573943	0.448953	0.0191664	0.00487974	1.07171	0.300918	0.0210013	0.0053469	1.29545	0.255437	0.00462855	0.00117842
ss86325009		1	55.0912	0.669054	0.156675	0.692357	0.00789512	0.00349629	0.674123	0.411899	0.0131319	0.00581535	0.825602	0.363862	0.00291577	0.00129122
ss86305181		1	55.1176	0.382521	1.51597	0.218647	0.023624	0.0111599	0.538598	0.463262	0.0113033	0.00533964	0.699085	0.403378	0.00258319	0.00122029
ss61472799	rs41574018	1	55.1757	0.280802	0.416798	0.518752	0.0132654	0.00535794	0.180112	0.671408	0.0069962	0.0028258	3.30524	0.069489	0.00600006	0.00242345
ss61472800	rs41574019	1	55.2069	0.301576	0.224557	0.635738	0.00964962	0.00406496	3.98234	0.0463688	0.0325094	0.0136948	6.80257	0.00929795	0.00850884	0.0035844
ss65149392	rs43236439	1	55.2297	0.0694842	1.46016	0.227315	0.0430192	0.00556292	0.40647	0.523977	0.0182206	0.00235615	4.84912	0.0279874	0.0125805	0.00162682
ss65149454	rs43236501	1	55.3947	0.87894	1.16599	0.280602	0.0314005	0.00668232	0.0403506	0.840855	0.00468947	0.000997963	1.9905	0.158736	0.00659663	0.00140382
ss61517284	rs41613873	1	55.5131	0.325215	0.026133	0.871623	0.00327008	0.00143524	0.437699	0.508454	0.0107321	0.00471033	5.68664	0.0173613	0.00773336	0.00339418
ss117966126		1	55.6738	0.578797	0.0121921	0.91211	0.00204944	0.00099927	0.00506305	0.943295	0.00105942	0.000516552	3.07386	0.0800007	0.00522675	0.00254847
ss117966202		1	55.6944	0.687679	0.131775	0.716709	0.00718571	0.00308665	0.0158981	0.899699	0.00200228	0.000860086	4.49724	0.0343026	0.00673674	0.00289379
ss86335520		1	56.0153	0.575931	3.66292	0.0560458	0.0352835	0.0172349	0.176239	0.674755	0.00622378	0.00304012	3.90917	0.0484175	0.00586577	0.00286524
ss117966319		1	56.0418	0.770057	9.15978	0.00256519	0.0666219	0.0235933	1.3659	0.242918	0.0207517	0.00734898	13.606	0.000243044	0.0130205	0.00461107
ss86315731		1	56.0638	0.312321	1.11618	0.29111	0.0211593	0.00908902	0.285439	0.593329	0.00858834	0.00368915	7.30953	0.00702643	0.00867417	0.00372602
ss61495936	rs41594494	1	56.189	0.739971	0.0763706	0.782359	0.00594227	0.00228675	0.0311049	0.860058	0.00304214	0.0011707	0.621997	0.430575	0.00272865	0.00105006
ss117966347		1	56.2542	0.764327	1.29505	0.255512	0.0247977	0.00893368	0.586643	0.44398	0.0133948	0.00482565	0.961751	0.327087	0.00343976	0.00123922
ss86303260		1	56.3439	0.896132	0.00893679	0.924712	0.00291406	0.000542478	0.387065	0.53405	0.0153794	0.00286301	2.57254	0.109187	0.0079382	0.00147777
ss86339433		1	56.5528	0.772923	0.456585	0.499449	0.0153762	0.00539746	1.1922	0.275263	0.0199201	0.00699248	2.54836	0.110863	0.00583457	0.00204809
ss86317746		1	56.7652	0.911175	0.0147668	0.903315	0.00394948	0.000639304	0.0411234	0.839359	0.00528673	0.000855766	0.317119	0.573525	0.00294239	0.000476287
ss61478283	rs41575389	1	56.8096	0.0644699	0.439642	0.507515	0.0247977	0.00299127	0.794352	0.373096	0.0267307	0.00322445	0.857688	0.354707	0.00556666	0.000671489
ss86328794		1	56.8711	0.893266	0.343387	0.558071	0.0177348	0.00338172	1.32459	0.250166	0.0279206	0.00532398	1.7692	0.183917	0.00646807	0.00123335
ss86305129		1	56.9065	0.893983	0.269727	0.60368	0.0157548	0.0029864	0.866667	0.352203	0.0226437	0.00429223	1.38089	0.240352	0.00572914	0.00108599
ss61530142	rs41631827	1	56.9283	0.894699	0.236094	0.627195	0.0147727	0.00278355	0.928326	0.335633	0.023486	0.00442536	1.7986	0.180319	0.0065509	0.00123436
ss61478286	rs41575392	1	56.9645	0.106734	0.290652	0.589975	0.0163174	0.00311144	0.905935	0.341526	0.0230981	0.00440441	1.40875	0.235669	0.00577343	0.00110089
ss86339056		1	57.0975	0.703438	5.95155	0.014953	0.0502429	0.0209626	1.05171	0.305471	0.0170015	0.00709348	3.7434	0.0534215	0.00642309	0.00267988
ss86303425		1	57.143	0.296562	5.71118	0.0171224	0.049026	0.0204549	0.86015	0.354018	0.015315	0.00638982	2.97854	0.0848191	0.00570893	0.00238191
ss86289454		1	57.1801	0.492837	7.03784	0.00816248	0.0492955	0.0246427	1.57089	0.210499	0.0187551	0.00937561	3.20936	0.0736526	0.00537437	0.00268663
ss86307790		1	57.261	0.953438	2.91551	0.0881776	0.0726716	0.00645231	4.25315	0.0395483	0.0703399	0.00624529	0.315756	0.57435	0.0038525	0.000342053
ss86282421		1	57.3304	0.616762	0.865346	0.35257	0.0180311	0.00852388	0.780762	0.377213	0.0137396	0.00649516	1.34069	0.247309	0.00361134	0.0017072
ss61478260	rs41575366	1	57.421	0.57808	0.497655	0.480768	0.0133278	0.00650138	0.997777	0.318196	0.0151327	0.00738183	4.12705	0.0425822	0.00616207	0.0030059
ss86273594		1	57.4505	0.743553	5.35285	0.0209789	0.0509478	0.0194297	1.70348	0.192265	0.0231151	0.00881528	4.24455	0.0397476	0.00730891	0.00278735
ss117963521		1	57.4716	0.525788	1.4086	0.235693	0.0219194	0.0109306	2.37163	0.124012	0.0227992	0.0113693	1.44511	0.229723	0.00357296	0.00178173
ss86314501		1	57.513	0.654728	7.57987	0.00605629	0.0539915	0.0244106	0.313268	0.575862	0.00885053	0.00400149	10.8501	0.00103791	0.0103748	0.00469062
	rs29019616	1	57.616	0.530802	2.4516	0.117859	0.0296815	0.0147844	0.431293	0.511572	0.0100008	0.00498144	1.87625	0.171203	0.00418055	0.00208234
ss61478182	rs41574696	1	57.7024	0.461318	2.14459	0.143525	0.0276892	0.0137617	0.683349	0.408719	0.0125509	0.00623789	0.0018389	0.965808	0.000130693	6.49554e-05
ss61478188	rs41574702	1	57.7744	0.617479	2.73137	0.0988459	0.031629	0.0149415	5.91531	0.0152609	0.0372528	0.0175981	2.41659	0.120511	0.00479023	0.00226289
ss117966117		1	57.7986	0.848854	1.46756	0.226143	0.0322939	0.00828668	0.402858	0.525826	0.0135829	0.00348539	18.9749	1.52387e-05	0.0184586	0.00473653
ss86280841		1	57.9136	0.45702	0.070587	0.790563	0.00498117	0.00247218	3.22278	0.0730541	0.0269381	0.0133695	12.4314	0.000449847	0.0105503	0.00523618
ss61478189	rs41574703	1	57.951	0.351003	2.90536	0.088732	0.032859	0.0149706	5.41391	0.020263	0.0359165	0.0163636	1.80722	0.17928	0.00417488	0.00190208
ss86331322		1	57.9828	0.848138	2.39006	0.122563	0.0411528	0.010601	0.0894423	0.764977	0.00639653	0.00164775	19.9617	9.21947e-06	0.0189058	0.00487014
ss46527080	rs41255623	1	58.0426	0.69341	17.5339	3.18476e-05	0.0821626	0.0349343	4.218	0.0403704	0.0326317	0.0138745	5.20461	0.0228283	0.00726736	0.00308998
ss61478192	rs41574706	1	58.1028	0.301576	19.2043	1.35566e-05	0.0859971	0.0362268	5.32811	0.0212764	0.0366933	0.0154573	5.6	0.0182333	0.00754608	0.00317883
ss86339163		1	58.1809	0.845272	0.757004	0.384568	0.0229444	0.00600167	0.910294	0.340368	0.0201805	0.0052787	17.4344	3.35158e-05	0.017514	0.00458121
ss86340931		1	58.2021	0.0787966	10.7178	0.00111356	0.111405	0.0161733	1.05504	0.304706	0.0282313	0.00409849	16.3668	5.80343e-05	0.0220508	0.00320123
ss86317645		1	58.2296	0.153295	0.988604	0.320429	0.0264346	0.0068622	0.684479	0.408332	0.0176481	0.0045813	17.9155	2.61895e-05	0.0178964	0.00464575
ss61530181	rs41632565	1	58.4781	0.84384	1.13824	0.286394	0.0280581	0.00739467	0.610892	0.434718	0.0164948	0.00434719	18.0212	2.481e-05	0.0177547	0.00467922
ss86336337		1	58.7735	0.151862	1.04498	0.307022	0.0270728	0.00697396	0.560435	0.454338	0.0159094	0.00409827	16.9897	4.21144e-05	0.017372	0.00447503
ss86313052		1	58.8154	0.57808	0.0566089	0.812008	0.00449824	0.00219427	0.419493	0.517404	0.00981999	0.00479026	3.82677	0.0508397	0.00593684	0.00289603
ss86294250		1	59.0753	0.394699	3.50795	0.0614939	0.0360249	0.0172136	0.287874	0.591758	0.00829736	0.00396467	2.46882	0.116579	0.00486716	0.00232564
ss117974889		1	59.1015	0.592407	1.24579	0.264744	0.020582	0.00993949	0.860198	0.354005	0.0137229	0.00662707	0.59354	0.441315	0.00228733	0.0011046
ss117974886		1	59.1282	0.359599	0.157062	0.691998	0.00788335	0.00363087	0.582488	0.445597	0.0121744	0.00560721	5.03258	0.0251887	0.00715594	0.00329585
ss86330064		1	59.1663	0.655444	5.90514	0.0153486	0.0451992	0.0204153	11.1488	0.000885667	0.0496331	0.022418	0.112256	0.737692	0.00100662	0.000454663
	rs29010381	1	59.3239	0.25788	9.23907	0.00245786	0.064273	0.0246009	10.7972	0.00106752	0.0556738	0.0213094	1.42861	0.232398	0.00408959	0.00156531
ss61511908	rs41616212	1	59.3746	0.247851	0.377523	0.539133	0.0127149	0.00474064	0.475181	0.490843	0.0114419	0.004266	0.0871283	0.767948	0.000982694	0.000366389
ss61496709	rs41592061	1	59.4606	0.330946	3.99898	0.0459159	0.0380939	0.0168695	8.82118	0.00308001	0.0452283	0.0200289	0.163409	0.686161	0.00124211	0.000550059
ss61568362	rs41663660	1	59.6074	0.261461	3.35108	0.0675884	0.0390501	0.0150811	12.529	0.000427353	0.0601745	0.0232393	1.02663	0.311303	0.00348194	0.00134472
ss61479775	rs41582534	1	59.6649	0.595272	0.318655	0.572599	0.0106572	0.00513512	2.98295	0.0845896	0.0261057	0.0125789	34.6365	6.1773e-09	0.0174571	0.00841162
ss61568892	rs41667273	1	59.719	0.954871	1.0219	0.312419	0.0449379	0.00387296	7.3202	0.00698528	0.0960432	0.00827745	4.11454	0.0428963	0.0144568	0.00124595
ss117963476		1	59.7993	0.396132	6.35491	0.0119281	0.0480172	0.0229725	0.524856	0.469021	0.0111157	0.00531798	28.9849	9.98321e-08	0.0162492	0.007774
ss117963478		1	59.8251	0.459169	7.54633	0.00616877	0.0520743	0.0258635	0.0360924	0.84938	0.0029044	0.00144252	22.6252	2.39451e-06	0.014365	0.00713458
ss86298222		1	59.8533	0.106017	2.05097	0.152558	0.0433682	0.00822067	1.52156	0.2178	0.0299748	0.00568188	25.6767	5.17801e-07	0.0242708	0.00460065
ss65152391	rs43237971	1	59.9512	0.918338	1.08585	0.297754	0.0351931	0.00527849	0.760762	0.383391	0.0236349	0.00354491	0.124621	0.724183	0.00191848	0.000287746
ss64884762	rs42973922	1	59.981	0.797278	0.429051	0.512671	0.0156776	0.00506781	1.99776	0.157979	0.0271062	0.00876214	0.471114	0.492704	0.00264442	0.000854814
ss65152492	rs43238971	1	60.0379	0.662607	0.179835	0.671646	0.00848293	0.00379287	0.140042	0.708353	0.00600496	0.00268492	1.93462	0.164698	0.00447166	0.00199936
ss61479776	rs41582535	1	60.0731	0.298711	5.39178	0.0205196	0.0475381	0.0199168	13.5181	0.000254472	0.0600335	0.0251519	17.8803	2.6666e-05	0.0138106	0.00578615
ss86325115		1	60.0998	0.765759	2.00823	0.156896	0.0314742	0.0112912	7.79339	0.00538757	0.0495312	0.017769	1.58076	0.209074	0.00449482	0.00161249
	rs29027437	1	60.1524	0.358883	0.0190666	0.890216	0.00269841	0.00124173	3.01254	0.0830653	0.0271497	0.0124935	13.5962	0.00024429	0.0114836	0.00528441
ss65152637	rs43239615	1	60.1785	0.37894	0.0834361	0.77278	0.00556553	0.00261963	3.85443	0.0500126	0.0302619	0.0142439	0.732051	0.392514	0.00265163	0.00124809
ss65152660	rs43240138	1	60.2059	0.508596	0.00477823	0.94491	0.00128442	0.00064202	0.114201	0.735513	0.00503657	0.00251754	5.07022	0.0246513	0.00670851	0.00335326
ss61533227	rs41630790	1	60.3575	0.32235	2.92197	0.0878269	0.0350129	0.0152965	7.59041	0.00602135	0.0451167	0.0197106	1.94172	0.163927	0.00459617	0.00200798
ss65152901	rs43241979	1	60.3945	0.381805	2.64245	0.104496	0.0316284	0.0149305	5.09701	0.0242762	0.0351746	0.0166045	0.0511605	0.821123	0.000709486	0.00033492
ss65152848	rs43241226	1	60.5139	0.0952722	0.822571	0.364743	0.0285005	0.00491322	2.00253	0.157484	0.0356405	0.00614409	0.357975	0.549827	0.00302499	0.000521481
ss65152801	rs43241179	1	60.5482	0.896848	1.65495	0.198715	0.0393397	0.00727876	3.32347	0.0687262	0.0446656	0.00826418	0.000202075	0.988662	7.00032e-05	1.29522e-05
ss61499516	rs43710703	1	60.5725	0.227794	2.60137	0.107225	0.0353007	0.0124191	0.282688	0.595114	0.00935012	0.00328944	1.99079	0.158706	0.00497101	0.00174884
ss61479782	rs41582541	1	60.6193	0.325931	5.49887	0.0193088	0.0473984	0.0208269	0.322326	0.570396	0.00923939	0.00405979	9.76294	0.0018546	0.0101326	0.00445228
ss86336402		1	60.6633	0.766476	2.5442	0.111154	0.0352838	0.0126309	2.11811	0.146017	0.0258324	0.00924753	0.0339091	0.853954	0.000656608	0.000235054
ss61508045	rs41601432	1	60.6864	0.176218	1.86563	0.172417	0.0337383	0.00979523	2.72124	0.0994725	0.0326651	0.00948366	0.0914266	0.762462	0.001203	0.000349268
ss65153191	rs43237670	1	60.7516	0.919771	1.42877	0.232372	0.0406839	0.00600433	0.887083	0.346596	0.0257246	0.00379657	4.68451	0.030775	0.0118218	0.00174473
ss61479784	rs41582543	1	60.8097	0.243553	0.0845835	0.771266	0.0060484	0.00222865	0.249062	0.617894	0.00832452	0.00306733	0.0181161	0.89297	0.000450397	0.000165958
	rs29014975	1	60.8428	0.244986	5.20763	0.0227889	0.0502389	0.0185851	0.179473	0.671958	0.00750831	0.00277759	5.19879	0.0229043	0.00807859	0.00298856
ss86311714		1	60.8659	0.545129	1.4283	0.23245	0.0213067	0.0105665	0.149896	0.698753	0.00554191	0.00274838	1.01394	0.31431	0.00288953	0.001433
ss86336152		1	60.9082	0.446991	0.157073	0.691987	0.00733629	0.00362692	4.26493	0.0392765	0.0305748	0.0151156	17.5677	3.12992e-05	0.012331	0.00609621
ss64225230	rs42541634	1	60.9919	0.128223	0.197415	0.656953	0.0121321	0.00271231	0.00623669	0.937077	0.00172997	0.00038676	0.0289998	0.864829	0.000748013	0.000167229
ss65024617	rs43114735	1	61.1825	0.174785	0.387776	0.533675	0.0151459	0.00436916	7.94351	0.00496305	0.0546924	0.0157772	0.107635	0.742951	0.00128417	0.000370446
ss61528709	rs41628641	1	61.2166	0.240688	0.0271414	0.869191	0.00354851	0.00129703	3.33401	0.0682896	0.0314735	0.011504	0.811205	0.368076	0.00312023	0.00114049
ss86339068		1	61.2453	0.264327	1.37459	0.241427	0.0242982	0.00944998	0.563932	0.452934	0.0124915	0.00485815	20.7032	6.32684e-06	0.0149704	0.00582222
ss117963541		1	61.2826	0.330229	0.0730405	0.78704	0.00533684	0.00236078	8.72354	0.00324717	0.0464971	0.0205683	16.3469	5.86344e-05	0.0126995	0.00561771
ss117963518		1	61.3097	0.0651862	0.630701	0.427369	0.028915	0.00352398	0.0328822	0.856158	0.00529828	0.000645722	0.537038	0.463909	0.00429169	0.000523045
ss86294257		1	61.3513	0.686246	0.136301	0.712099	0.00768565	0.00330963	1.95633	0.162352	0.0233261	0.0100448	12.6797	0.000394806	0.0118186	0.00508938
ss46526391	rs41255529	1	61.3774	0.354585	0.806496	0.369469	0.0177935	0.00814424	3.82885	0.0507771	0.0310323	0.0142037	0.850934	0.356608	0.0029408	0.00134603
ss86294004		1	61.4045	0.336676	0.000341521	0.985261	0.000366746	0.000163807	9.06722	0.00269654	0.047626	0.0212722	21.8196	3.59572e-06	0.0146897	0.00656118
ss65153920	rs43243495	1	61.4467	0.838825	0.977019	0.323279	0.0245312	0.0066331	13.5296	0.000252943	0.0725758	0.0196241	0.324075	0.569353	0.00227415	0.00061492
ss61479790	rs41582549	1	61.4898	0.431232	0.104995	0.746013	0.0062604	0.00307099	0.416581	0.518861	0.0100006	0.00490573	2.9739	0.0850615	0.00534852	0.00262367
ss61533258	rs41630820	1	61.523	0.643266	1.28675	0.257038	0.0222793	0.0102251	3.43427	0.0642799	0.0291515	0.0133791	0.00512527	0.942948	0.00022644	0.000103924
ss86287861		1	61.5765	0.244986	0.821334	0.365104	0.0202988	0.00750923	0.151262	0.697452	0.00699104	0.00258623	8.21755	0.00427404	0.0102764	0.00380159
ss117966409		1	61.61	0.498567	5.50289	0.0192648	0.042714	0.0213568	6.09342	0.0138078	0.0360398	0.0180198	11.9805	0.000570446	0.0100953	0.00504762
ss86326973		1	61.6489	0.699857	0.610294	0.434943	0.0157544	0.00661867	2.63018	0.105303	0.0261973	0.0110059	2.18831	0.139515	0.00479482	0.00201437
ss86324603		1	61.7075	0.211318	1.40231	0.236742	0.0268537	0.00895104	1.25122	0.263706	0.0203496	0.00678302	0.407023	0.523694	0.00232936	0.000776436
ss61525318	rs41620345	1	61.75	0.0902579	4.10465	0.0431464	0.0664475	0.0109122	1.09002	0.29683	0.0275264	0.00452047	3.5714	0.0591981	0.00997156	0.00163756
ss65021416	rs43113585	1	61.7818	0.158309	4.0522	0.0444985	0.0515894	0.0137483	1.41909	0.233959	0.0245355	0.00653859	3.83251	0.0506669	0.00807025	0.00215068
	rs29016420	1	61.8167	0.258596	2.8556	0.0915041	0.0345045	0.0132307	13.663	0.000235913	0.06008	0.0230376	0.0537294	0.816765	0.000763287	0.000292681
ss105246696		1	61.9605	0.262894	0.93648	0.333521	0.0206497	0.00800301	1.09915	0.294817	0.0179432	0.00695411	10.5838	0.00119594	0.0110945	0.00429981
ss86291663		1	61.9804	0.737106	0.93648	0.333521	0.0206497	0.00800301	1.09915	0.294817	0.0179432	0.00695411	10.5838	0.00119594	0.0110945	0.00429981
ss61480027		1	62.019	0.808023	0.300869	0.583514	0.0128886	0.0039986	7.69087	0.00569868	0.051996	0.0161314	1.37793	0.240855	0.00443437	0.00137574
ss65155380	rs43239756	1	62.0413	0.901862	2.54465	0.111122	0.0499632	0.00884413	1.56271	0.211689	0.0314293	0.0055634	0.0830302	0.773318	0.00145366	0.000257317
ss61495499	rs41597969	1	62.0888	0.901862	2.54465	0.111122	0.0499632	0.00884413	1.56271	0.211689	0.0314293	0.0055634	0.0830302	0.773318	0.00145366	0.000257317
ss65155213	rs43238189	1	62.2006	0.204871	6.18927	0.0130857	0.0549271	0.0178951	2.65015	0.103992	0.028904	0.00941685	1.35351	0.245064	0.00414645	0.0013509
ss61508103	rs41601490	1	62.2294	0.35745	0.306487	0.580022	0.0105093	0.00482752	0.00685803	0.934024	0.0012613	0.00057939	3.97498	0.0465707	0.00607439	0.00279032
ss61533263	rs41630825	1	62.2905	0.123209	2.23098	0.135721	0.0417569	0.00902188	2.11975	0.145861	0.0326525	0.00705482	2.17704	0.140536	0.00663836	0.00143427
ss65154953	rs43245227	1	62.3191	0.152579	4.93399	0.0266544	0.056857	0.014703	6.25523	0.0126114	0.0513048	0.0132673	2.32667	0.127628	0.00629517	0.00162791
ss86328156		1	62.3475	0.0659026	8.50298	0.00365968	0.104085	0.0128149	2.13849	0.144095	0.0420617	0.00517859	5.9143	0.0152697	0.0139907	0.00172251
	rs29018897	1	62.4539	0.560172	5.74264	0.0168208	0.0463142	0.0228217	0.00269262	0.958631	0.000807774	0.000398038	23.1421	1.84566e-06	0.0147804	0.00728319
ss86294598		1	62.5611	0.597421	0.713485	0.39858	0.0156508	0.00752833	0.0709278	0.79007	0.00396017	0.00190491	19.225	1.34138e-05	0.0129043	0.00620722
ss61513853		1	62.7009	0.158309	12.4888	0.000436478	0.0908073	0.0241997	15.9375	7.24234e-05	0.0820872	0.0218758	0.49445	0.482184	0.00293245	0.000781483
ss86288046		1	62.7459	0.646848	11.081	0.000918119	0.064058	0.0292662	10.8312	0.00104842	0.0508109	0.0232141	13.1115	0.000314795	0.0111958	0.00511503
ss61513391	rs41612071	1	62.9038	0.378223	1.9478	0.163269	0.0269968	0.0126977	1.74115	0.187427	0.0204777	0.00963152	35.089	4.95086e-09	0.0180176	0.00847441
ss61467252	rs41566183	1	62.9887	0.560888	5.57831	0.0184587	0.0455613	0.0224428	5.30495	0.0215589	0.0356478	0.0175596	1.11786	0.290746	0.00329415	0.00162265
ss61533745	rs41629108	1	63.0575	0.188395	0.021282	0.884056	0.00342314	0.00104682	0.175266	0.675603	0.00787915	0.00240949	10.1106	0.00153956	0.0119199	0.00364517
ss65155713	rs43242089	1	63.1034	0.5351	0.618172	0.431995	0.0149281	0.00742725	3.04435	0.0814601	0.0265277	0.0131985	0.136489	0.711909	0.00112913	0.000561781
ss65155784	rs43242760	1	63.1342	0.328797	3.33047	0.068436	0.0366781	0.0161889	0.109611	0.740688	0.00534986	0.00236132	6.85599	0.00902662	0.00844712	0.00372838
ss86293031		1	63.1657	0.300143	0.0719224	0.788638	0.00558718	0.00234726	0.793263	0.373423	0.0148766	0.00624988	1.72235	0.189824	0.00439428	0.0018461
ss86332925		1	63.2014	0.494986	0.144041	0.704412	0.00713614	0.00356771	2.07501	0.150179	0.0216965	0.0108472	11.2617	0.000834209	0.0100773	0.00503815
ss86336760		1	63.2606	0.229226	0.013035	0.909135	0.00255619	0.000903263	0.202088	0.65318	0.00807252	0.00285253	5.5969	0.0182654	0.00848975	0.00299997
ss86338540		1	63.2909	0.716332	1.04433	0.307171	0.0216198	0.00878631	0.207619	0.648782	0.00773727	0.00314443	4.12413	0.0426554	0.00689928	0.00280387
ss86331246		1	63.3177	0.372493	7.39323	0.00671016	0.052544	0.0245635	1.66847	0.196892	0.0201048	0.00939865	3.39614	0.0657743	0.00574657	0.00268643
ss64683294	rs42779775	1	63.3537	0.815186	5.55274	0.018728	0.0565675	0.0170447	0.33372	0.563664	0.0111657	0.0033644	13.921	0.000206196	0.01433	0.00431784
ss86306415		1	63.3907	0.448424	9.58352	0.00204209	0.0567736	0.0280848	0.931882	0.33471	0.0142891	0.00706853	13.0457	0.000325849	0.0106361	0.00526147
ss64412128	rs42624841	1	63.4194	0.267192	9.51465	0.00211908	0.0659477	0.0258252	5.28069	0.0218589	0.0395291	0.0154796	5.36239	0.0208653	0.00799233	0.0031298
ss86313070		1	63.4513	0.126791	5.72123	0.0170254	0.0660233	0.0146195	6.0349	0.0142689	0.0543811	0.0120416	0.104798	0.746244	0.00144325	0.000319578
ss63968169	rs42409620	1	63.4913	0.465616	0.8708	0.351058	0.0178818	0.00889862	0.534896	0.464802	0.0112448	0.0055958	3.58621	0.0586754	0.00582821	0.00290033
ss86338870		1	63.5282	0.328797	1.12585	0.289029	0.0207747	0.00916949	0.51654	0.472563	0.0112926	0.00498432	38.5193	9.30973e-10	0.0190508	0.00840863
ss63968561	rs42411615	1	63.5703	0.500716	5.02384	0.0253151	0.0407095	0.0203547	0.283695	0.59446	0.00778642	0.0038932	36.5043	2.4811e-09	0.0172795	0.00863974
	rs29016002	1	63.6113	0.449857	8.70638	0.0032775	0.0564429	0.0279376	4.41556	0.0359716	0.0323423	0.0160085	6.33818	0.01204	0.00776424	0.00384308
ss61466486	rs41570239	1	63.6683	0.610315	0.000897901	0.976104	0.000570202	0.000271223	1.66829	0.196917	0.019692	0.00936671	4.24804	0.0396665	0.00629165	0.0029927
ss86325441		1	63.7461	0.484241	0.246311	0.619841	0.00911983	0.00455538	0.811995	0.367843	0.0132771	0.00663197	12.3052	0.000480741	0.0102827	0.00513626
ss61467253	rs41566184	1	63.7701	0.714183	7.96194	0.00491333	0.0583951	0.0238399	6.13755	0.0134704	0.0411802	0.0168119	4.13874	0.0422911	0.0067947	0.00277394
ss38324116	rs29009624	1	63.7936	0.324499	2.38642	0.122848	0.0309191	0.0135549	0.0074574	0.931208	0.00138883	0.000608861	22.3838	2.70442e-06	0.0150273	0.00658793
ss65156028	rs43243803	1	63.8169	0.154011	0.567531	0.451496	0.019104	0.00497819	4.41257	0.0360342	0.0426128	0.0111042	26.8561	2.87475e-07	0.0207608	0.00540993
ss61498232	rs43709934	1	63.8728	0.297994	12.343	0.00047126	0.0710791	0.0297386	6.65839	0.0100728	0.0420462	0.0175916	7.58074	0.00605337	0.00899603	0.00376383
ss61472519	rs41571544	1	63.9207	0.949857	0.0252473	0.873799	0.0065712	0.000625959	0.0575094	0.810547	0.0079552	0.000757795	6.6035	0.0103849	0.0170053	0.00161989
ss61512958	rs41609561	1	63.9847	0.133954	2.57332	0.109133	0.0429235	0.00995916	0.874328	0.350084	0.0200942	0.00466228	0.171037	0.67932	0.00178319	0.000413737
ss86338054		1	64.0549	0.864613	2.16539	0.141601	0.0390385	0.00913948	0.689679	0.406559	0.0176915	0.00414184	0.069478	0.792176	0.00112658	0.000263749
ss61524032	rs41624979	1	64.0914	0.786533	0.562644	0.453451	0.0165507	0.00555767	2.15941	0.142151	0.0259792	0.00872377	1.43012	0.232151	0.00424237	0.00142458
ss86279693		1	64.1473	0.695559	0.507384	0.476512	0.0141541	0.00599444	1.4928	0.222196	0.019461	0.00824201	3.66308	0.0560404	0.00610537	0.00258571
ss61514367	rs41611740	1	64.1734	0.138968	0.0402221	0.841106	0.0052932	0.00126673	0.00825095	0.92765	0.00192312	0.000460226	1.0372	0.308828	0.00432107	0.00103409
ss86329122		1	64.2978	0.527221	0.968354	0.325433	0.0179235	0.0089352	1.95388	0.162614	0.0204083	0.0101739	0.00232768	0.961534	0.000141479	7.05299e-05
ss86305570		1	64.3782	0.428367	0.839625	0.359821	0.0176234	0.00863081	2.0723	0.150445	0.0221896	0.0108671	0.611298	0.434565	0.0024209	0.0011856
ss62256254	rs41806014	1	64.4242	0.239971	0.0138103	0.906484	0.00254011	0.000926555	5.71673	0.0170687	0.0412869	0.0150602	5.3879	0.0205648	0.00804365	0.00293408
ss62255753	rs41805548	1	64.4932	0.686963	0.737094	0.390889	0.0169536	0.00729158	0.86366	0.353039	0.0147194	0.00633068	2.51751	0.113043	0.00503447	0.00216527
ss117966299		1	64.5545	0.739971	12.5085	0.00043198	0.0735657	0.0283101	2.30311	0.129569	0.0255059	0.00981538	14.0746	0.000190333	0.0125442	0.00482736
ss64705675	rs42803894	1	64.6472	0.353152	1.77344	0.183393	0.0255609	0.0116781	7.32842	0.00695376	0.0415155	0.0189672	6.58357	0.0105007	0.00789645	0.00360766
ss62255582	rs41804694	1	64.6701	0.540831	1.52995	0.216537	0.0229377	0.0113924	0.284276	0.594083	0.00793831	0.00394269	35.0035	5.16208e-09	0.0172468	0.00856587
ss61566268	rs41662310	1	64.7875	0.459885	0.120369	0.72874	0.00653126	0.00324461	0.0222969	0.881343	0.00225503	0.00112026	1.41496	0.234641	0.00359986	0.00178834
ss86307028		1	64.8251	0.626791	2.27618	0.131829	0.0293041	0.0137099	3.67788	0.055548	0.0298501	0.0139653	1.25508	0.26297	0.00350363	0.00163917
ss117963560		1	64.972	0.454871	8.76729	0.00317116	0.056168	0.0278552	8.76762	0.00317059	0.0450565	0.0223447	0.959093	0.327756	0.0030064	0.00149095
ss65574238	rs43653256	1	65.0086	0.45702	6.49382	0.0110387	0.0483061	0.0239746	6.58414	0.0104973	0.0390152	0.0193635	0.668854	0.413731	0.00250537	0.00124343
ss86301890		1	65.1466	0.353152	6.44464	0.0113455	0.0488187	0.0223038	1.25755	0.262501	0.0173628	0.00793257	24.0505	1.16914e-06	0.0149918	0.00684932
ss65157336	rs43242686	1	65.1678	0.350287	1.85488	0.173658	0.0264464	0.0120377	1.1505	0.283816	0.016716	0.00760866	0.626157	0.429038	0.00247509	0.00112659
ss65157413	rs43243263	1	65.2441	0.505731	0.703274	0.401974	0.0155833	0.00779064	1.73562	0.188129	0.0196229	0.00981017	1.70546	0.192007	0.00390257	0.00195103
ss86320188		1	65.2876	0.116046	0.993221	0.319303	0.0286889	0.00588576	0.4375	0.508551	0.0152795	0.00313472	1.3884	0.239078	0.00545452	0.00111904
ss86339635		1	65.332	0.196991	6.69484	0.00987078	0.063483	0.0200842	2.701	0.100737	0.0324374	0.0102623	12.7103	0.000388526	0.0140144	0.00443376
ss65151094	rs43233287	1	65.3667	0.34384	1.40624	0.236086	0.0229863	0.010372	0.416937	0.518682	0.0100471	0.00453355	7.67816	0.0057385	0.00860574	0.00388315
ss117966308		1	65.4016	0.175501	1.3315	0.248934	0.0277303	0.00802518	0.0350937	0.851454	0.0036146	0.00104607	1.25955	0.262124	0.0043391	0.00125574
ss86297322		1	65.516	0.663324	16.5174	5.37017e-05	0.0808175	0.0360972	3.107	0.0783951	0.0283851	0.0126782	25.5404	5.54314e-07	0.0160696	0.00717749
ss65151304	rs43235097	1	65.5375	0.313754	11.0261	0.000945247	0.0667744	0.0287547	9.33231	0.00233747	0.0493371	0.0212458	5.12527	0.0238868	0.00735698	0.0031681
ss65151313	rs43235106	1	65.5603	0.618195	0.699997	0.403072	0.016023	0.00756384	0.246098	0.619993	0.00762347	0.00359874	2.9182	0.0880312	0.00525687	0.00248156
ss117966079		1	65.6065	0.301576	2.5741	0.109079	0.0320446	0.013499	1.71439	0.190849	0.0209906	0.0088424	5.56954	0.0185506	0.00756955	0.00318872
ss61524616	rs41622147	1	65.6383	0.863897	0.0433483	0.835132	0.00565334	0.00132943	0.443122	0.50584	0.0144948	0.00340857	3.09884	0.0787872	0.00767008	0.00180368
ss86341192		1	65.6618	0.29298	0.546289	0.460087	0.0151533	0.00627781	1.18666	0.276381	0.017907	0.00741859	5.67874	0.0174391	0.00783449	0.00324571
ss86274339		1	65.6878	0.131089	0.015788	0.900045	0.00342243	0.000779661	1.56044	0.212021	0.0272627	0.00621069	1.37265	0.241758	0.00512624	0.0011678
ss65151406	rs43235999	1	65.713	0.722063	0.0912971	0.762625	0.00622758	0.0024996	1.88062	0.170706	0.0226435	0.00908857	4.05626	0.044392	0.00666162	0.00267382
ss65151458	rs43236849	1	65.775	0.333811	2.59501	0.107654	0.0316185	0.0140627	0.150587	0.698094	0.00612048	0.00272216	3.7218	0.0541126	0.00608753	0.0027075
ss86284784		1	65.8465	0.832378	5.58223	0.0184178	0.0579539	0.016172	1.92117	0.166172	0.0273436	0.00763022	16.0509	6.83045e-05	0.0156941	0.00437942
ss65151555	rs43237846	1	65.8692	0.323066	3.45275	0.0635687	0.0365609	0.0159913	0.590857	0.442348	0.012157	0.00531732	4.17065	0.0415064	0.00646282	0.00282677
ss65151589	rs43237880	1	65.902	0.15616	0.171732	0.678705	0.0106746	0.00281328	1.05663	0.304343	0.0212259	0.00559406	2.31401	0.128667	0.00629106	0.001658
ss65151662	rs43238752	1	65.931	0.295845	13.8413	0.000214958	0.0738099	0.0307523	3.74618	0.0533331	0.0310236	0.0129257	12.5087	0.000431927	0.0113035	0.0047095
ss61524618	rs41575644	1	65.9574	0.705587	13.6928	0.000232275	0.073386	0.0304895	3.9174	0.0481825	0.0317058	0.0131727	11.7907	0.000630556	0.0109748	0.00455966
ss117966330		1	66.0148	0.824499	10.0506	0.0015898	0.0753181	0.0217971	1.35702	0.244454	0.022338	0.00646465	7.86401	0.00518342	0.0107337	0.00310635
	rs29014781	1	66.0589	0.819484	9.26491	0.00242388	0.0749841	0.0221848	4.84944	0.0279824	0.0436533	0.0129152	0.388192	0.533455	0.00248537	0.000735321
ss61475572	rs41575645	1	66.0982	0.823782	8.74981	0.0032013	0.0731975	0.0212514	3.82825	0.0507949	0.0389743	0.0113154	0.0833313	0.772919	0.00115648	0.000335761
ss86313851		1	66.3305	0.916189	0.126265	0.722444	0.0122585	0.00188258	0.0107234	0.917553	0.00286586	0.00044012	0.673372	0.412159	0.00455095	0.000698904
ss65151840	rs43239719	1	66.3852	0.519341	2.83333	0.0927751	0.0315655	0.0157591	0.184746	0.667459	0.00647794	0.00323412	3.60134	0.0581467	0.0057243	0.00285787
ss65083578	rs43168866	1	66.4101	0.606734	0.860594	0.353894	0.0176973	0.00844545	0.0405227	0.840521	0.00308229	0.00147092	0.147358	0.70119	0.001179	0.000562636
ss86291952		1	66.4483	0.904011	1.33003	0.249196	0.0361344	0.00627111	0.744291	0.388587	0.0216921	0.00376464	1.53923	0.21515	0.00625099	0.00108486
ss86287891		1	66.5745	0.191261	17.4172	3.38119e-05	0.098785	0.0305602	3.60821	0.0579079	0.036421	0.0112672	22.0263	3.23909e-06	0.0178183	0.00551226
ss86337234		1	66.5962	0.588109	9.2424	0.00245345	0.0570358	0.0276323	2.54006	0.111444	0.0240996	0.0116756	0.540434	0.462501	0.00223289	0.00108178
ss86320655		1	66.6426	0.545129	0.428908	0.512742	0.0125397	0.00621877	0.000571184	0.98094	0.000367187	0.000182098	0.852074	0.356286	0.0028439	0.00141037
ss61475575	rs41575648	1	66.6842	0.537966	0.202054	0.653208	0.00873633	0.00434298	0.261256	0.609421	0.00796838	0.00396122	8.97498	0.00283425	0.00931184	0.00462907
ss105246055		1	66.7067	0.0508596	0.831242	0.362229	0.0385131	0.00371828	1.63143	0.201931	0.0432544	0.00417603	0.559041	0.4549	0.00507616	0.000490082
ss105246057		1	66.7972	0.827364	0.0800928	0.777256	0.00699715	0.00199885	0.107745	0.742825	0.00650986	0.00185965	4.71241	0.030283	0.00860553	0.00245831
ss65151895	rs43240574	1	66.822	0.566619	0.750855	0.386504	0.0164831	0.00809527	0.0205346	0.886095	0.00218772	0.00107444	12.8915	0.000353276	0.0108936	0.00535009
ss86340622		1	66.8516	0.467049	1.13063	0.288009	0.0196455	0.0097801	0.000411669	0.983818	0.000300946	0.000149819	16.628	5.07271e-05	0.011989	0.00596847
ss86292706		1	66.9032	0.465616	1.1063	0.293252	0.0194475	0.00967776	0.0176831	0.894249	0.0019738	0.000982235	15.3691	9.71661e-05	0.0115451	0.00574526
ss61534220	rs41633073	1	66.9364	0.29298	0.287844	0.591777	0.010972	0.00454554	0.236917	0.626595	0.00798508	0.0033081	0.043928	0.834049	0.000689692	0.000285729
ss61534219	rs41633072	1	66.9718	0.290115	0.000102564	0.991923	0.000207667	8.55374e-05	0.996481	0.31851	0.0164079	0.00675835	0.158019	0.691109	0.00131126	0.000540101
ss86313185		1	67.0553	0.290115	0.000102564	0.991923	0.000207667	8.55374e-05	0.996481	0.31851	0.0164079	0.00675835	0.158019	0.691109	0.00131126	0.000540101
ss86297710		1	67.0818	0.709885	0.000102564	0.991923	0.000207667	8.55374e-05	0.996481	0.31851	0.0164079	0.00675835	0.158019	0.691109	0.00131126	0.000540101
ss61534214	rs43741403	1	67.1196	0.305874	0.156633	0.692397	0.00803219	0.00341071	0.291234	0.589604	0.00878475	0.00373027	0.00241211	0.960843	0.000160387	6.81051e-05
ss86339764		1	67.1475	0.574499	3.05773	0.0807947	0.0334713	0.0163641	0.0281855	0.866722	0.00258338	0.00126301	19.7998	1.00107e-05	0.0135427	0.00662101
ss86325330		1	67.173	0.103152	4.54295	0.0334043	0.0642133	0.0118809	3.74027	0.053521	0.0467642	0.00865246	8.0589	0.00466008	0.0137236	0.00253918
ss46526276	rs41255415	1	67.2108	0.323782	8.68176	0.0033215	0.0599405	0.0262476	0.844491	0.358434	0.01508	0.00660345	41.8314	1.87433e-10	0.020688	0.00905915
ss86322599		1	67.2491	0.252865	5.13835	0.0237089	0.0489448	0.0184937	0.404855	0.524802	0.0110579	0.00417822	30.4655	4.79919e-08	0.018834	0.00711641
ss65156920	rs43244070	1	67.5515	0.731375	0.298287	0.585133	0.011154	0.00438276	3.373	0.0666992	0.0300209	0.0117961	1.82693	0.17693	0.00443579	0.00174296
ss65156894	rs43244044	1	67.5835	0.944126	4.48382	0.0345711	0.084727	0.00893905	0.409325	0.522523	0.0205945	0.00217281	2.04802	0.152853	0.00922083	0.000972835
ss65157432	rs43243282	1	67.6279	0.880372	10.081	0.00156416	0.0900941	0.0189768	3.94919	0.0472855	0.0454308	0.00956925	2.05058	0.152597	0.0065731	0.00138452
ss86302008		1	67.6806	0.89255	6.74622	0.00959319	0.0769459	0.0147589	1.87682	0.171137	0.0326688	0.00626616	4.76027	0.0294577	0.0104109	0.00199689
ss86306999		1	67.7558	0.442693	0.212517	0.644945	0.0085536	0.00422062	0.0736694	0.786148	0.00404017	0.00199355	0.000923648	0.975763	9.07701e-05	4.47889e-05
ss65150353	rs43235351	1	67.7798	0.335244	8.54862	0.00357015	0.0579461	0.0258272	3.68774	0.0552221	0.030635	0.0136543	29.5258	7.63699e-08	0.0170728	0.00760952
ss65150367	rs43235365	1	67.8014	0.479943	35.3887	4.27635e-09	0.108017	0.0539216	16.8857	4.44271e-05	0.0606235	0.030263	33.2497	1.21877e-08	0.0168658	0.00841935
ss61533230	rs41630793	1	67.8851	0.0838109	0.0269684	0.869605	0.00549889	0.000844483	0.46595	0.495083	0.0183289	0.00281483	0.00503051	0.943477	0.000381945	5.86565e-05
ss38327238	rs29019349	1	67.9478	0.166189	5.72228	0.0170153	0.0593511	0.0164486	7.05834	0.00807057	0.0528251	0.01464	0.27169	0.602366	0.00208848	0.000578804
ss65152958	rs43242536	1	67.9769	0.0852436	0.0137499	0.906688	0.00390281	0.00060866	0.997992	0.318144	0.0266527	0.0041566	0.00886703	0.925005	0.000504045	7.86078e-05
ss117963537		1	68.1885	0.498567	21.7535	3.71771e-06	0.0832122	0.0416058	12.037	0.000553698	0.0499921	0.0249958	17.7496	2.85126e-05	0.0121303	0.0060651
ss65156451	rs43241623	1	68.2205	0.373926	0.961659	0.32711	0.0183876	0.00860928	0.749996	0.386776	0.0130278	0.00609974	1.48756	0.223008	0.00367865	0.00172238
ss65156446	rs43241618	1	68.2504	0.188395	2.30297	0.129581	0.0361726	0.0110618	1.1803	0.27767	0.0207893	0.00635747	5.1331	0.0237801	0.00867013	0.00265137
ss65156409	rs43241581	1	68.2795	0.477077	3.9252	0.0479608	0.0358612	0.0178929	0.413015	0.520655	0.00935471	0.00466752	1.92997	0.165207	0.00405283	0.00202215
ss65156399	rs43241571	1	68.3007	0.785817	0.0744787	0.785005	0.00614369	0.00206807	0.238836	0.625202	0.00882412	0.00297036	1.63238	0.2018	0.00462364	0.0015564
	rs29018937	1	68.3719	0.730659	1.92064	0.16623	0.0291252	0.0114635	0.100437	0.751401	0.00534959	0.00210556	3.02972	0.082194	0.00588376	0.00231581
ss61508180	rs41602465	1	68.3961	0.782951	0.0012842	0.971424	0.000809486	0.000275126	0.0897423	0.764594	0.00542781	0.00184479	1.16966	0.279845	0.00392838	0.00133517
ss86340463		1	68.4562	0.816619	0.389495	0.532769	0.0148792	0.0044564	0.0628089	0.802184	0.00479402	0.00143583	0.00165295	0.967581	0.000155987	4.67189e-05
ss86341364		1	68.4865	0.0845272	9.66737	0.00195219	0.102033	0.0157911	1.5066	0.220074	0.0324987	0.00502965	0.772023	0.379895	0.00466562	0.000722073
ss61533238	rs41630801	1	68.5103	0.498567	0.500702	0.479429	0.0134278	0.00671383	5.26067	0.0221097	0.0347948	0.0173972	0.158746	0.690436	0.00121662	0.000608304
ss86335565		1	68.5531	0.606017	2.04627	0.153029	0.0270633	0.0129233	0.812417	0.367718	0.0136909	0.00653766	4.56232	0.033031	0.00648827	0.00309828
ss86336133		1	68.6233	0.101719	7.01905	0.0082477	0.0792311	0.0144791	0.231339	0.630684	0.0115943	0.00211879	30.2589	5.31496e-08	0.0260302	0.00475689
ss64753772	rs42845689	1	68.645	0.191261	0.915429	0.33901	0.0234503	0.0072546	1.81713	0.178094	0.0264853	0.00819351	6.07904	0.0139196	0.00968433	0.00299595
	rs29024892	1	68.6662	0.192693	1.14912	0.284106	0.0262403	0.00816402	1.94255	0.163837	0.0273516	0.00850977	6.66057	0.0100606	0.0101218	0.00314915
ss61534762	rs41628909	1	68.7091	0.762894	1.17007	0.279761	0.0239415	0.00866139	0.407935	0.52323	0.0113458	0.00410462	10.293	0.00139657	0.0113504	0.00410629
ss86318041		1	68.7627	0.722063	1.03341	0.309713	0.0216421	0.00868663	0.757665	0.38436	0.0148679	0.00596761	9.43629	0.00221026	0.0104619	0.00419915
ss86301034		1	68.8016	0.568768	9.86462	0.00175622	0.0583424	0.0286194	1.56797	0.210922	0.0187689	0.00920694	2.33391	0.127038	0.00459046	0.00225181
ss86315883		1	68.8557	0.604585	0.569617	0.450667	0.0143961	0.00688312	0.838545	0.36013	0.0140086	0.00669784	1.76227	0.184777	0.0040722	0.00194702
ss105264089		1	68.8761	0.577364	1.00791	0.315752	0.0184379	0.00899824	0.0151784	0.901984	0.00181628	0.000886399	2.00153	0.157588	0.00417907	0.00203951
ss61480548	rs41579089	1	68.9058	0.80659	9.45872	0.00218376	0.0711182	0.0221892	9.12958	0.00260732	0.0560598	0.0174909	6.86711	0.00897118	0.00977054	0.00304845
ss86339073		1	68.9593	0.47851	4.32769	0.0378624	0.0387455	0.019337	1.09559	0.295598	0.0156742	0.00782261	2.09712	0.148027	0.00434886	0.00217041
ss86337347		1	69.0092	0.0981375	0.119936	0.729209	0.0110732	0.0019601	1.19216	0.275273	0.0279827	0.0049533	1.20388	0.272927	0.00564003	0.000998359
ss61480546	rs41579087	1	69.0349	0.496418	3.71452	0.054348	0.0356041	0.0178011	0.782051	0.37682	0.0131323	0.00656582	2.20289	0.138205	0.00441891	0.00220934
ss86302873		1	69.0817	0.830946	3.3963	0.0657678	0.0462336	0.0129893	6.05746	0.0140893	0.0494351	0.0138888	3.14405	0.0766416	0.00716035	0.0020117
ss61480542	rs41579083	1	69.1065	0.229943	18.5249	1.91749e-05	0.093299	0.0330407	10.1417	0.00151416	0.0557026	0.0197264	5.83976	0.0159242	0.00850302	0.00301124
ss86286166		1	69.3807	0.678367	3.35737	0.067332	0.0354497	0.0154692	1.00195	0.317188	0.0155606	0.00679021	8.72916	0.00323732	0.00916246	0.00399823
ss86318032		1	69.4434	0.278653	3.05008	0.0811745	0.0361497	0.0145326	1.48402	0.223559	0.0202496	0.00814055	5.68142	0.0174127	0.00792344	0.00318531
	rs29025402	1	69.4725	0.695559	5.03263	0.0251878	0.0446312	0.0189019	2.29171	0.130521	0.0242064	0.0102517	7.06828	0.00802637	0.00849822	0.00359911
ss86316685		1	69.5033	0.803009	12.7653	0.000377455	0.0837101	0.0264835	15.7532	7.9656e-05	0.0744375	0.0235499	2.90499	0.088752	0.00647016	0.00204697
ss86302157		1	69.5286	0.777221	15.4965	9.09652e-05	0.0865777	0.0299816	16.0059	6.99111e-05	0.0705556	0.0244332	4.17088	0.0415007	0.00728487	0.00252273
ss86331779		1	69.5517	0.197708	11.8305	0.000617449	0.0802664	0.0254636	13.312	0.000283423	0.0682276	0.0216444	3.7468	0.0533135	0.00730992	0.00231899
ss61507062	rs41602364	1	69.5765	0.146848	1.69717	0.193089	0.0337221	0.00844966	0.717286	0.397327	0.0175979	0.00440947	0.372983	0.541582	0.00254598	0.00063794
	rs29023069	1	69.644	0.378223	22.6127	2.4096e-06	0.0905194	0.042575	10.6319	0.00116569	0.050209	0.0236154	3.60959	0.0578602	0.00589861	0.00277436
ss86339134		1	69.7073	0.385387	14.3424	0.000165556	0.0717942	0.0340109	15.2298	0.000104436	0.0593079	0.0280958	6.44555	0.0113397	0.00778755	0.00368918
ss86341485		1	69.7893	0.487106	1.28115	0.258075	0.0215442	0.010765	7.03304	0.00818419	0.0403255	0.0201493	1.88237	0.170507	0.00420132	0.00209926
ss86285524		1	69.8159	0.316619	7.85014	0.00522289	0.0551242	0.0238546	0.200051	0.654818	0.00709754	0.00307141	8.53038	0.00360566	0.0092437	0.00400014
ss86340613		1	69.8488	0.682665	7.80422	0.00535574	0.0548166	0.0237502	0.171686	0.678745	0.00655758	0.00284118	8.69362	0.00330023	0.00930573	0.00403187
ss86335828		1	69.9634	0.14255	11.3542	0.000794296	0.088778	0.0217026	12.3599	0.000467103	0.0742478	0.0181506	7.7657	0.00546984	0.0118416	0.0028948
ss86289762		1	70.012	0.437679	1.84503	0.174802	0.0248622	0.012238	9.18268	0.00253371	0.0442598	0.0217861	0.163728	0.685872	0.00119295	0.000587211
ss61522942	rs41622811	1	70.0519	0.27937	1.61322	0.204464	0.0254996	0.0102673	6.42959	0.0114411	0.0406954	0.0163858	3.41149	0.0651683	0.0059599	0.00239972
ss86286670		1	70.0953	0.694842	4.47099	0.0348299	0.0419671	0.0177971	6.99395	0.00836297	0.0420286	0.0178232	1.84508	0.174797	0.00434489	0.00184255
ss86328166		1	70.1688	0.560888	7.84105e-05	0.992937	0.00016493	8.12423e-05	1.0534	0.305081	0.015323	0.00754786	1.57246	0.210271	0.0037545	0.00184941
ss61534196	rs41633052	1	70.1961	0.204871	0.26924	0.604007	0.0120474	0.00392503	0.668998	0.413681	0.015229	0.00496158	0.799878	0.371439	0.00334021	0.00108823
ss86313603		1	70.2342	0.593123	9.3407	0.00232693	0.0576194	0.0278103	5.14355	0.0236385	0.0344006	0.0166037	5.77689	0.0164988	0.00731079	0.0035286
	rs29019798	1	70.2656	0.575931	7.1731	0.00757511	0.0499421	0.0243952	2.44076	0.118673	0.0234478	0.0114535	7.84949	0.00522475	0.00840331	0.00410475
ss86293415		1	70.4433	0.544413	0.063496	0.801128	0.00465058	0.00230694	0.334747	0.563064	0.00856381	0.00424812	1.31156	0.252506	0.00339791	0.00168555
ss86339497		1	70.481	0.457736	0.00625158	0.937002	0.00145741	0.0007235	0.0803924	0.776851	0.0041921	0.00208108	1.27579	0.259072	0.00334756	0.00166182
ss86334411		1	70.5202	0.109599	12.7183	0.000386902	0.105988	0.0206862	1.15659	0.282546	0.0258501	0.00504527	21.8567	3.52887e-06	0.0222024	0.00433332
ss86288454		1	70.654	0.932665	6.23073	0.0127855	0.0935092	0.011745	2.58124	0.10859	0.0484043	0.0060797	0.0361056	0.849353	0.00114942	0.00014437
ss86341072		1	70.7386	0.270774	4.80994	0.0286261	0.0455568	0.0179908	2.7929	0.095132	0.0278866	0.0110127	1.00007	0.317642	0.00335144	0.00132352
ss86336694		1	70.7715	0.579513	11.6343	0.000684884	0.0656481	0.0319939	4.96879	0.0261271	0.0345774	0.0168515	8.09122	0.00457864	0.00883141	0.00430403
ss86332746		1	70.9857	0.628223	10.8803	0.0010214	0.0617944	0.0288653	0.791648	0.37391	0.0134672	0.00629075	16.2465	6.17487e-05	0.012105	0.00565444
ss61533757	rs41629120	1	71.055	0.496418	11.4087	0.000771688	0.0628222	0.0314095	3.11407	0.0780572	0.0264838	0.0132412	19.8816	9.60266e-06	0.0132656	0.00663247
ss61533753	rs41629116	1	71.1009	0.931232	0.877735	0.349148	0.0344884	0.0044172	0.448987	0.503039	0.0197923	0.00253496	0.258692	0.611181	0.0030121	0.000385783
ss61522937	rs41622806	1	71.1275	0.684814	2.55986	0.110062	0.0315813	0.0136332	3.7477	0.0532847	0.0306262	0.013221	0.138927	0.709463	0.00118577	0.000511882
ss61508107	rs41601494	1	71.1694	0.931948	1.14692	0.284566	0.0395808	0.00502047	0.588406	0.443296	0.0227502	0.00288566	0.190981	0.662237	0.00259897	0.000329656
ss65156044	rs43243818	1	71.2343	0.320201	2.67272	0.102534	0.0318481	0.0138649	3.46052	0.0632721	0.0290531	0.0126481	0.19633	0.657837	0.00139133	0.000605709
ss61476013	rs41579376	1	71.3572	0.218481	3.77351	0.0524733	0.0436575	0.0149088	0.185238	0.667043	0.00777907	0.00265651	0.351429	0.553498	0.0021494	0.000734008
ss46526952	rs41257398	1	71.4329	0.217765	3.60493	0.0580218	0.0426847	0.0145421	0.148125	0.700451	0.00695782	0.00237044	0.347179	0.555906	0.00213675	0.000727962
ss61562666	rs41663962	1	71.4972	0.0737822	1.97115	0.160771	0.0497189	0.00679542	0.758968	0.383952	0.0247689	0.00338533	0.0394327	0.842652	0.00113258	0.000154798
ss61534764	rs41628911	1	71.5636	0.645415	13.0441	0.000326117	0.0711371	0.0325601	4.42007	0.0358772	0.0334211	0.0152971	8.68664	0.00331274	0.00936958	0.00428854
ss86310197		1	71.5853	0.118195	2.56845	0.109468	0.0465553	0.00970443	1.20071	0.273559	0.0255585	0.00532766	13.6819	0.000233605	0.0171498	0.00357486
ss86339086		1	71.6602	0.551576	8.58017	0.00350957	0.0538512	0.0266391	0.158442	0.690717	0.00590545	0.00292131	18.505	1.93708e-05	0.012637	0.00625128
ss86283282		1	71.6991	0.553009	8.9792	0.0028278	0.0554199	0.0273985	0.161589	0.687821	0.0060013	0.00296692	20.1102	8.54925e-06	0.0132414	0.00654627
ss86325676		1	71.7781	0.157593	1.18662	0.276389	0.0281889	0.00748458	0.001795	0.966218	0.000880203	0.000233707	1.104	0.293755	0.004375	0.00116163
ss86313057		1	71.8123	0.701289	5.62529e-07	0.999402	1.57674e-05	6.60599e-06	0.463386	0.496272	0.0114755	0.00480784	0.0734942	0.786396	0.000916799	0.000384107
ss105263683		1	71.898	0.425501	0.0478225	0.826961	0.0040335	0.00197198	0.0769295	0.781585	0.00410358	0.00200624	0.00846951	0.926701	0.000273134	0.000133535
	rs29015962	1	71.9197	0.227794	1.30933	0.25291	0.0243592	0.00856976	0.344484	0.557443	0.0100296	0.00352848	1.20291	0.27312	0.00375659	0.0013216
ss86329302		1	71.9795	0.0522923	0.139507	0.708886	0.0156205	0.00154823	1.47173	0.225484	0.0406582	0.00402986	1.84846	0.174403	0.00912796	0.000904722
ss61480552	rs41579093	1	72.0766	0.772923	0.195894	0.658193	0.00946952	0.00332405	0.767778	0.381207	0.0150319	0.0052766	0.000324456	0.985634	6.20061e-05	2.17658e-05
ss86279905		1	72.1159	0.259312	1.35189	0.245347	0.0241376	0.00927221	0.496032	0.481485	0.0117356	0.0045081	0.335927	0.562378	0.00193742	0.000744238
ss61480553	rs41579094	1	72.2248	0.499284	0.660321	0.416724	0.0145929	0.00729643	0.580488	0.446379	0.0109761	0.00548802	0.222987	0.636922	0.0013653	0.000682649
ss86286948		1	72.3543	0.541547	0.0398718	0.84179	0.00374181	0.00185799	0.0949122	0.758115	0.00463075	0.00229939	0.0637368	0.800759	0.000761195	0.00037797
ss86317117		1	72.3771	0.868911	1.40908	0.235614	0.0321197	0.00731717	0.000716656	0.978651	0.000581639	0.000132503	4.6398	0.0315812	0.00935103	0.00213025
ss61534777	rs41628924	1	72.4121	0.534384	0.417612	0.518344	0.0122532	0.00609763	0.000549843	0.981299	0.000356756	0.000177534	0.276424	0.599222	0.0016041	0.000798258
ss61534770	rs41628917	1	72.4726	0.579513	8.31651	0.00404996	0.0536347	0.0261392	1.22177	0.269395	0.016574	0.00807745	3.56574	0.059399	0.00567035	0.00276348
ss61508233	rs41602517	1	72.5028	0.244269	2.9899	0.0842289	0.0377273	0.0139291	0.206513	0.649656	0.00796939	0.00294233	1.84957	0.174273	0.00477733	0.00176381
	rs29025422	1	72.537	0.19914	8.44333	0.00378016	0.0673388	0.0214789	0.885964	0.3469	0.0175921	0.0056113	5.42612	0.020123	0.00870456	0.00277647
ss86335918		1	72.5652	0.25	1.43533	0.231304	0.0260656	0.00977458	0.0354898	0.850628	0.00329106	0.00123415	1.27708	0.258832	0.0039557	0.00148339
ss86279358		1	72.5875	0.0601719	0.41835	0.517975	0.0244606	0.00276655	1.80968	0.178985	0.0407675	0.00461091	7.24397	0.00728484	0.0162746	0.0018407
ss86321025		1	72.6735	0.92192	0.169865	0.680359	0.0144732	0.00208367	0.000270607	0.98688	0.000463439	6.67201e-05	0.00911469	0.923968	0.000539327	7.76454e-05
ss61565032	rs41657696	1	72.7761	0.0780802	0.169865	0.680359	0.0144732	0.00208367	0.000270607	0.98688	0.000463439	6.67201e-05	0.00911469	0.923968	0.000539327	7.76454e-05
ss86341426		1	72.9563	0.590258	0.146554	0.701968	0.00729583	0.00352905	0.363211	0.546925	0.00921184	0.00445583	0.303697	0.581751	0.00168951	0.00081723
ss86281640		1	73.0876	0.143983	4.76669	0.0293489	0.0581935	0.0143449	1.60994	0.204924	0.0271899	0.00670242	0.00379569	0.950892	0.000265048	6.53352e-05
ss86308247		1	73.1192	0.559456	0.00360652	0.95213	0.00108645	0.000535542	1.1296	0.288228	0.0154111	0.00759659	0.821251	0.365128	0.00263576	0.00129925
ss86276175		1	73.1545	0.467049	0.596292	0.440259	0.01425	0.00709407	1.32353	0.250355	0.017021	0.00847351	4.18395	0.0411839	0.00605657	0.00301514
ss86340583		1	73.2031	0.726361	14.0381	0.000193992	0.0798501	0.0317421	1.85755	0.173348	0.0235023	0.00934265	12.5675	0.000418779	0.0121709	0.00483819
ss61535325	rs41633660	1	73.2499	0.179083	16.7432	4.78088e-05	0.0960779	0.0282493	3.39053	0.0659974	0.035011	0.0102941	25.6726	5.1886e-07	0.0190253	0.00559391
ss61535323	rs41633658	1	73.3146	0.704871	8.55707	0.00355382	0.0609287	0.0253497	0.322834	0.570093	0.00954907	0.00397295	8.74846	0.00320365	0.00991164	0.00412379
ss86302886		1	73.3572	0.722779	3.87575	0.0493849	0.041141	0.0164868	0.082736	0.773709	0.00483488	0.00193752	4.71608	0.0302188	0.00730023	0.00292548
ss86334054		1	73.4519	0.415473	0.159765	0.689495	0.00752984	0.00365732	0.217937	0.640763	0.00705424	0.00342632	3.63812	0.0568821	0.00576678	0.00280098
ss86341435		1	73.4764	0.409742	0.266794	0.605655	0.00977247	0.00472701	0.140081	0.708315	0.00568073	0.00274781	4.05557	0.0444103	0.00611379	0.00295728
ss86324271		1	73.5623	0.411891	0.164729	0.684964	0.00763176	0.00369739	0.414105	0.520105	0.00970456	0.0047016	4.422	0.035837	0.00634249	0.00307277
ss86340772		1	73.5965	0.591691	3.4437	0.0639158	0.0346087	0.0167224	0.127767	0.720867	0.00536012	0.00258993	12.3519	0.000469075	0.0104817	0.00506462
ss86330967		1	73.625	0.398997	13.8961	0.000208891	0.0723696	0.0347082	5.56728	0.0185743	0.0369618	0.0177268	11.4379	0.000759869	0.0105841	0.00507611
ss86290159		1	73.6595	0.465616	0.436116	0.509221	0.0121481	0.0060453	0.0377803	0.845942	0.00286893	0.00142768	3.93651	0.0476412	0.00585697	0.00291464
ss86319973		1	73.7301	0.287966	4.85203	0.0279407	0.0442162	0.0181323	0.203202	0.652289	0.00728262	0.00298648	4.15212	0.0419602	0.00658378	0.00269989
ss61534784	rs41629731	1	73.7868	0.442693	19.9334	9.35296e-06	0.080528	0.0397351	18.211	2.25128e-05	0.0618165	0.0305022	1.01167	0.314854	0.00295816	0.00145965
ss86326563		1	74.0162	0.287966	0.359409	0.54903	0.0123696	0.00507258	0.973226	0.32422	0.0163206	0.00669281	0.351893	0.553236	0.00196947	0.000807644
ss61534782	rs41628929	1	74.0993	0.444126	8.56614	0.00353638	0.0542279	0.0267754	0.85751	0.354757	0.0138388	0.00683298	14.9801	0.000118869	0.0114862	0.00567136
ss61534780	rs41628927	1	74.1292	0.877507	2.79243	0.0951599	0.0480318	0.0103257	7.31284	0.00701366	0.0621497	0.0133607	0.334194	0.563387	0.00267796	0.0005757
ss117966406		1	74.2088	0.259312	10.4176	0.0013067	0.0684122	0.0262798	3.26213	0.0713287	0.0308652	0.0118565	11.0451	0.000935751	0.0113277	0.00435142
ss86337840		1	74.505	0.750716	0.0265084	0.870712	0.00339579	0.00127098	2.66725	0.102885	0.027272	0.0102074	2.24064	0.134878	0.00501472	0.00187692
ss86284717		1	74.5697	0.368911	1.01586	0.313853	0.0187511	0.0087311	0.216623	0.64177	0.00694977	0.00323603	2.09067	0.148651	0.00432535	0.00201402
ss61535332	rs41633667	1	74.6359	0.391117	1.49704	0.221541	0.0225368	0.010734	0.970559	0.324883	0.0145616	0.00693554	6.33067	0.0120906	0.00743248	0.00354001
ss86336965		1	74.7602	0.188395	1.19604	0.274494	0.0258328	0.00789979	0.186361	0.666097	0.00818555	0.00250318	2.35548	0.125298	0.00582673	0.00178184
ss86284212		1	74.7971	0.147564	1.78247	0.182283	0.0346404	0.00871479	0.336635	0.561966	0.0120881	0.00304111	7.65492	0.00581206	0.0114988	0.00289286
ss86323568		1	74.8257	0.138968	0.140816	0.707585	0.0104074	0.00249062	0.134394	0.71403	0.00815578	0.00195178	0.187265	0.665337	0.00193058	0.000462012
ss86306988		1	74.958	0.323066	1.66031	0.19799	0.0249386	0.0109079	0.170826	0.679506	0.00642357	0.0028096	6.92244	0.00870048	0.0081616	0.00356979
ss105265054		1	74.9792	0.972779	0.811293	0.36805	0.0513105	0.00271737	0.578792	0.447044	0.0347693	0.00184136	5.79586	0.0163232	0.0219374	0.00116179
ss61480772	rs41580508	1	75.0426	0.679083	1.12226	0.2898	0.020884	0.00910245	0.595512	0.440558	0.0122077	0.00532083	5.87852	0.0155803	0.00766421	0.00334051
ss117963506		1	75.105	0.37106	0.162804	0.686712	0.00765908	0.00357487	0.227961	0.63319	0.00726963	0.00339309	1.20119	0.273463	0.00334471	0.00156114
ss86339892		1	75.1352	0.474928	3.77225	0.0525125	0.0355279	0.0177193	1.40043	0.237056	0.0173938	0.00867503	3.14961	0.0763821	0.00522545	0.00260615
ss86294423		1	75.2215	0.106734	11.5035	0.000733915	0.101757	0.0194033	1.54716	0.213975	0.0301473	0.00574858	17.5286	3.19331e-05	0.0201173	0.00383603
ss86319145		1	75.2463	0.101003	18.7894	1.67516e-05	0.131775	0.0239306	4.12045	0.0427476	0.0500157	0.00908298	21.2515	4.79234e-06	0.0225003	0.00408611
ss61535865	rs41630294	1	75.3906	0.165473	13.228	0.000296163	0.0917013	0.0253263	1.89474	0.169111	0.0280645	0.00775094	21.5102	4.20437e-06	0.0186996	0.0051645
ss61535870	rs41630299	1	75.5599	0.72063	0.311393	0.577006	0.0116925	0.00470793	0.0605608	0.805684	0.004137	0.00166574	1.09697	0.295296	0.00352816	0.00142059
ss86310009		1	75.6681	0.585244	0.613733	0.433652	0.0147551	0.00716312	0.0407724	0.840037	0.00305192	0.00148161	0.956425	0.328429	0.00296299	0.00143844
ss86321139		1	75.8157	0.20702	0.653823	0.419026	0.0187203	0.00614637	1.07945	0.299182	0.019289	0.00633308	1.00473	0.316516	0.00373274	0.00122555
ss86311633		1	76.0745	0.328797	0.00218386	0.96274	0.000919351	0.000405782	0.00255028	0.959738	0.000796934	0.00035175	0.074252	0.785324	0.000862571	0.00038072
ss86312351		1	76.0994	0.284384	0.448915	0.503073	0.0135435	0.00551245	0.0560011	0.813001	0.00383821	0.00156223	0.112349	0.737586	0.0010906	0.000443895
ss61519787	rs41617926	1	76.1552	0.831662	0.887116	0.346587	0.0228215	0.00639003	0.211776	0.645522	0.00894871	0.00250565	2.29583	0.130176	0.00590003	0.00165201
ss86329547		1	76.2292	0.722063	0.152173	0.696587	0.00792178	0.00317961	2.10529	0.147241	0.0236028	0.00947359	1.9149	0.166863	0.00451727	0.00181313
ss61525553	rs41621765	1	76.2915	0.681232	0.257028	0.61233	0.0102174	0.00443753	0.775581	0.3788	0.0142319	0.00618106	0.941588	0.332207	0.00314576	0.00136623
ss117966412		1	76.3626	0.901146	7.96109	0.00491563	0.0886386	0.0157922	2.29577	0.130181	0.0383365	0.00683017	18.9109	1.57441e-05	0.0218062	0.00388507
ss117966155		1	76.4343	0.838109	3.6212	0.0574602	0.0458751	0.0124489	1.51249	0.219175	0.0238183	0.00646345	6.68294	0.00993626	0.0100038	0.00271469
ss86338773		1	76.5055	0.681232	1.10621	0.293272	0.0206497	0.00896838	0.288083	0.591623	0.00845801	0.0036734	0.209215	0.647526	0.00144587	0.000627956
ss86308119		1	76.5272	0.312321	3.26689	0.0711233	0.035756	0.0153591	1.89865	0.168672	0.0218871	0.00940167	8.02901	0.00473669	0.00898776	0.00386072
ss86315519		1	76.5565	0.621777	2.18944	0.139412	0.0279325	0.0131378	0.25779	0.611804	0.00769903	0.00362117	6.52531	0.0108467	0.00773522	0.00363819
ss105259413		1	76.6294	0.350287	1.2143	0.270864	0.021599	0.00983123	0.88437	0.347334	0.0147894	0.0067317	0.849688	0.35696	0.00290784	0.00132357
ss61505921	rs41600452	1	76.7328	0.0838109	2.59657	0.107548	0.0533378	0.00819125	3.09502	0.0789715	0.0466946	0.00717104	0.0027967	0.95784	0.000281993	4.33066e-05
	rs29012834	1	76.8177	0.288682	0.0212219	0.884218	0.00292377	0.00120076	3.9204	0.0480971	0.0317879	0.013055	6.69999	0.00984259	0.00831835	0.00341626
ss86293972		1	77.1888	0.290831	0.327449	0.56735	0.011418	0.00470989	4.38905	0.0365313	0.0334348	0.0137917	1.52201	0.217732	0.00395689	0.0016322
ss61531718	rs41629270	1	77.2358	0.188395	12.0845	0.000540007	0.0812246	0.0248389	3.24576	0.0720409	0.0339796	0.0103911	7.3001	0.00706303	0.0101908	0.0031164
ss61479024	rs41579892	1	77.2692	0.844556	0.207209	0.649106	0.0114546	0.00300755	0.160459	0.688857	0.00808595	0.00212307	0.209565	0.647251	0.00185354	0.00048667
ss86341784		1	77.3174	0.861032	3.0037	0.0835174	0.0465173	0.0111322	0.103931	0.747259	0.00695532	0.00166449	0.804844	0.369959	0.00387894	0.000928278
ss86296452		1	77.4156	0.732092	12.827	0.000365432	0.0742402	0.029122	0.25823	0.6115	0.00852556	0.0033443	22.8761	2.11012e-06	0.0158391	0.00621314
ss105259423		1	77.4696	0.716332	17.565	3.13436e-05	0.0860322	0.0349635	1.93883	0.164241	0.0231833	0.00942169	20.0375	8.87093e-06	0.0147606	0.00599872
ss61520450	rs41614575	1	77.5035	0.88467	10.4906	0.00125683	0.0943133	0.0192453	1.20358	0.272986	0.0257954	0.00526374	23.537	1.51317e-06	0.0225213	0.00459564
ss86274911		1	77.6432	0.675501	1.84147	0.175219	0.0262262	0.0114975	3.67105	0.0557748	0.0296647	0.013005	0.144586	0.70388	0.00118408	0.000519099
ss61496363	rs41598314	1	77.7066	0.539398	0.178302	0.672967	0.00767812	0.00381522	1.87961	0.17082	0.0199728	0.00992442	0.036772	0.847986	0.000561106	0.000278811
ss61567714	rs41664218	1	77.7359	0.388968	0.500883	0.479349	0.0133855	0.0063627	1.51745	0.218422	0.0186751	0.0088771	6.14313	0.0134283	0.00751069	0.00357016
ss105259418		1	77.7894	0.36533	2.06835	0.150833	0.0275762	0.0127879	0.2949	0.587271	0.00836315	0.00387822	3.08224	0.0795911	0.00541188	0.00250964
ss61526353	rs41623050	1	77.874	0.172636	12.366	0.000465589	0.0839803	0.0239903	11.6461	0.000680616	0.065408	0.0186848	6.3599	0.0118949	0.00972977	0.00277946
ss61508326	rs41603203	1	77.9385	0.329513	5.20781	0.0227866	0.0434228	0.0191872	2.47429	0.116176	0.0240559	0.0106295	4.34121	0.0375649	0.00638238	0.00282017
ss86339066		1	77.9949	0.636103	0.162712	0.686796	0.00764563	0.00353956	2.98994	0.0842269	0.026237	0.0121465	1.00001	0.317655	0.00304844	0.00141128
ss61481014	rs41582637	1	78.2056	0.327364	1.81908	0.177861	0.0253764	0.0111756	0.020609	0.885891	0.00216946	0.000955415	0.906028	0.341501	0.00288303	0.00126967
ss61481015	rs41582638	1	78.246	0.327364	0.206712	0.649499	0.0086903	0.00382715	5.31942	0.021382	0.0352333	0.0155165	0.887726	0.346421	0.002896	0.00127538
ss117966384		1	78.28	0.484957	0.584195	0.444932	0.0138985	0.00694297	1.28621	0.257138	0.0165343	0.00825965	0.0214882	0.883499	0.000429037	0.000214324
ss86318501		1	78.3207	0.418338	0.313035	0.576004	0.0101899	0.00495906	10.2713	0.00141283	0.0464905	0.0226252	3.9944	0.0460403	0.00584167	0.00284292
ss86323031		1	78.4414	0.815903	2.47515	0.116113	0.036692	0.0110227	0.913222	0.339593	0.0178979	0.00537673	17.5397	3.17527e-05	0.0155448	0.00466983
ss61535878	rs41630307	1	78.482	0.55086	5.80964	0.0161969	0.0450679	0.0223008	2.1012	0.147634	0.0217989	0.0107867	18.5878	1.85681e-05	0.0128532	0.00636012
ss105262943		1	78.5563	0.439828	41.8627	1.84626e-10	0.115806	0.0570642	14.1841	0.000179781	0.0551161	0.027159	31.9821	2.2724e-08	0.0163987	0.00808062
ss86310983		1	78.6035	0.305874	11.0593	0.000928754	0.0643301	0.0273165	2.68673	0.101639	0.0255864	0.0108647	23.1636	1.8258e-06	0.0148538	0.00630737
ss86306740		1	78.6683	0.92192	4.22909	0.040109	0.0712822	0.0102623	8.60287	0.00346663	0.0812989	0.0117044	5.00614	0.0255732	0.0124679	0.00179497
ss61535882	rs41630311	1	78.9662	0.787966	12.7748	0.000375593	0.0813575	0.0271858	3.62752	0.0572433	0.0350031	0.0116963	12.6378	0.000403591	0.0130209	0.00435095
	rs29009958	1	79.1102	0.133954	4.48617	0.034524	0.0576187	0.0133687	0.153245	0.695573	0.00856886	0.00198816	4.65422	0.0313188	0.0094383	0.00218988
ss86286585		1	79.1735	0.290831	16.9886	4.21392e-05	0.0820626	0.0338506	0.243791	0.621637	0.00797983	0.00329165	18.5031	1.93895e-05	0.0137624	0.00567692
ss61518249	rs41612214	1	79.5959	0.549427	17.635	3.02382e-05	0.0756016	0.0374314	3.73635	0.0536459	0.0281902	0.0139574	8.89771	0.00295512	0.00869639	0.0043057
ss61518245	rs41612210	1	79.657	0.37894	5.43781	0.0199897	0.0441709	0.0207908	1.6172	0.203907	0.0193754	0.00911979	2.37995	0.123356	0.00471183	0.00221781
ss86290355		1	79.7836	0.854585	3.19521	0.0742895	0.0467902	0.0116292	5.51091	0.0191774	0.0492103	0.0122307	0.0115249	0.914539	0.000453022	0.000112594
ss61501443	rs41607668	1	79.9089	0.87106	3.33309	0.0683276	0.0505514	0.0113553	2.82184	0.0934382	0.0373243	0.0083841	0.0751693	0.784035	0.00122383	0.000274908
ss105259439		1	79.9376	0.612464	2.51879	0.112951	0.0304984	0.0144777	1.22956	0.267876	0.0171087	0.00812156	3.15107	0.0763143	0.00548751	0.00260494
ss61536343	rs41634467	1	79.9725	0.169054	13.2784	0.000288462	0.0887896	0.0249454	2.16951	0.141223	0.0290173	0.00815242	20.8358	5.91564e-06	0.0178015	0.00500134
ss61536342	rs41634466	1	80.0268	0.191261	4.48379	0.0345717	0.0483429	0.0149554	7.42399	0.00659759	0.0497937	0.0154042	1.61459	0.204272	0.00467479	0.00144619
ss65159127	rs43244750	1	80.0505	0.273639	12.2049	0.000506815	0.0714419	0.0283997	0.337674	0.561363	0.00961308	0.0038214	26.8756	2.84705e-07	0.0168816	0.00671081
ss86276944		1	80.1101	0.257163	12.9834	0.000336659	0.0744475	0.0284434	4.48069	0.0346341	0.0352944	0.0134846	17.0121	4.16325e-05	0.0136708	0.00522308
ss86338192		1	80.1324	0.616762	23.1206	1.8657e-06	0.0885124	0.0418428	6.6278	0.0102455	0.0384579	0.0181803	31.7926	2.49454e-08	0.0165988	0.00784682
ss105261559		1	80.1552	0.386103	21.4523	4.32936e-06	0.0851164	0.0403499	6.35209	0.0119469	0.0375502	0.0178008	29.5311	7.61707e-08	0.0159768	0.0075739
ss65158984	rs43252102	1	80.1804	0.203438	23.162	1.82727e-06	0.104195	0.03377	9.63831	0.00198288	0.0544303	0.017641	7.27155	0.00717495	0.00949709	0.00307803
ss61481021	rs41582644	1	80.2042	0.848854	0.358065	0.549777	0.0152944	0.00392457	2.25119	0.133965	0.0307203	0.00788289	0.142236	0.706183	0.00155106	0.000398005
ss65158933	rs43252051	1	80.2544	0.816619	0.554812	0.45661	0.0175428	0.00525415	0.374109	0.540973	0.0115569	0.00346134	1.60446	0.205696	0.00479679	0.00143666
ss61508328	rs41603205	1	80.2885	0.0974212	4.67975	0.0308598	0.0679104	0.0119428	0.604202	0.437244	0.0196309	0.0034523	7.64778	0.00583487	0.0139363	0.00245085
ss61518357	rs41613221	1	80.3148	0.418338	4.20177	0.040756	0.0378814	0.0184354	3.465	0.0631018	0.0276089	0.0134362	0.121423	0.727602	0.00103926	0.000505771
ss65158836	rs43250959	1	80.3629	0.36533	1.17869	0.278	0.0207734	0.00963319	0.00390202	0.95021	0.000959571	0.00044498	0.406707	0.523855	0.00196428	0.00091089
ss86338828		1	80.4197	0.480659	0.79034	0.374304	0.0162849	0.00813024	2.51875	0.112954	0.0232911	0.0116281	0.0189108	0.890662	0.000405541	0.000202467
ss86329338		1	80.47	0.452722	3.76626	0.0526998	0.0354533	0.0175682	1.03146	0.310169	0.014912	0.00738935	0.000274746	0.98678	4.88533e-05	2.42082e-05
ss65158537	rs43247266	1	80.6456	0.483524	1.64693	0.199804	0.0246036	0.0122885	6.34865	0.0119698	0.0386191	0.0192886	2.67362	0.102476	0.00504055	0.00251754
ss61535891	rs41630320	1	80.8124	0.791547	1.07114	0.301048	0.0235223	0.00776238	2.57566	0.108972	0.0292276	0.00964512	1.37221	0.241834	0.00428299	0.00141339
ss65158445	rs43245775	1	80.8543	0.45702	2.79009	0.0952984	0.0315069	0.0156371	1.52398	0.217434	0.0186957	0.0092788	10.2713	0.00141288	0.00967959	0.00480403
ss61481018	rs41582641	1	80.8839	0.424785	0.207466	0.648903	0.00848802	0.00414797	0.578815	0.447035	0.0113696	0.00555616	4.51144	0.034021	0.00634883	0.00310258
ss86286874		1	80.963	0.457736	1.79684	0.180533	0.025344	0.0125815	0.944513	0.331458	0.0147486	0.00732161	5.40838	0.0203267	0.00705856	0.00350406
ss86298346		1	81.0228	0.661175	1.66813	0.196937	0.0257543	0.0115391	1.21305	0.27111	0.0176228	0.00789583	1.36237	0.243527	0.00374674	0.00167871
ss86336994		1	81.0624	0.33596	0.623288	0.430097	0.0153858	0.00686485	2.83384	0.0927458	0.0262746	0.0117232	7.9488	0.00494873	0.00879792	0.00392547
ss61570331	rs41666794	1	81.0855	0.520057	0.0280792	0.866971	0.00311974	0.00155736	0.0628571	0.80211	0.00374413	0.00186905	4.98411	0.0258985	0.00666413	0.0033267
ss86339823		1	81.1422	0.103152	0.191619	0.661708	0.0129828	0.00240212	0.0301737	0.862147	0.00413303	0.000764706	0.630982	0.427266	0.00378706	0.000700693
ss65160259	rs43245574	1	81.1991	0.896848	0.191619	0.661708	0.0129828	0.00240212	0.0301737	0.862147	0.00413303	0.000764706	0.630982	0.427266	0.00378706	0.000700693
ss86330710		1	81.2427	0.450573	3.42749	0.064543	0.0344901	0.0170766	0.294187	0.587724	0.00812368	0.00402215	6.30187	0.0122868	0.00750967	0.00371814
ss61536396	rs41634520	1	81.2836	0.425501	0.00234568	0.961386	0.000926231	0.000452834	1.21435	0.270853	0.0168904	0.0082577	0.690124	0.406407	0.00255538	0.00124933
ss61536845	rs41635167	1	81.3184	0.0752149	0.882389	0.347874	0.0330931	0.00460376	1.30822	0.253111	0.0323125	0.00449517	0.168071	0.681958	0.00232393	0.000323293
ss86280870		1	81.3389	0.898997	2.91018	0.0884684	0.0515716	0.00936554	1.26714	0.260691	0.0273295	0.00496311	2.02608	0.155067	0.00692612	0.0012578
ss86307670		1	81.377	0.566619	0.262587	0.608511	0.00982019	0.00482293	0.00122609	0.972077	0.000538375	0.000264409	2.14233	0.143736	0.00450729	0.00221364
ss86284959		1	81.4481	0.265043	0.175462	0.675432	0.00871013	0.00339338	4.3681	0.0369802	0.0347564	0.0135407	0.513346	0.473934	0.0023965	0.000933653
ss65160378	rs43246393	1	81.5276	0.167622	0.0169025	0.896596	0.00310744	0.00086713	3.56052	0.0595851	0.0360861	0.0100698	4.90499	0.0271023	0.00848664	0.00236819
ss61562351	rs41660452	1	81.6399	0.337393	1.40856	0.235701	0.0227345	0.010165	0.399496	0.527557	0.00971915	0.0043456	2.83547	0.092652	0.00518551	0.00231853
ss86316456		1	81.7615	0.743553	0.805969	0.369625	0.0192017	0.00732282	1.99138	0.158644	0.0241905	0.00922537	0.640556	0.423783	0.00275396	0.00105026
ss86274934		1	81.8299	0.534384	3.55781	0.0596818	0.0345361	0.0171864	0.0662527	0.796949	0.00378991	0.00188599	20.9025	5.71894e-06	0.0133064	0.00662172
ss86314628		1	81.8569	0.0873926	5.45002	0.0198516	0.0739646	0.0117981	6.90864	0.00876719	0.0667308	0.0106442	0.295153	0.587111	0.0027783	0.000443167
ss86310174		1	81.8793	0.391834	0.122861	0.726058	0.00673582	0.00321029	0.00184303	0.965769	0.000661835	0.000315431	0.579476	0.446776	0.00235404	0.00112194
ss61536855	rs41635177	1	82.0991	0.510745	3.2311	0.0726853	0.0335871	0.0167858	4.30036	0.0384714	0.0310583	0.015522	3.06206	0.0805805	0.0052619	0.00262974
ss86281729		1	82.1201	0.276504	5.48908	0.0194163	0.0500899	0.020041	2.27098	0.13227	0.025904	0.0103642	15.6571	8.37144e-05	0.013517	0.00540815
ss86312025		1	82.2015	0.654728	3.39505	0.0658175	0.0358365	0.0162023	0.827235	0.363388	0.0142159	0.00642729	21.6789	3.86069e-06	0.0143869	0.00650459
ss61536369	rs41634493	1	82.2989	0.604585	12.6398	0.000403168	0.067079	0.0320721	4.82982	0.0283002	0.0334462	0.0159914	4.80735	0.0286689	0.00669312	0.00320014
ss61536365	rs41634489	1	82.3779	0.249284	1.2533	0.263309	0.0239421	0.00896112	4.0727	0.0439647	0.0345509	0.0129318	1.77437	0.183279	0.00458182	0.0017149
ss117963531		1	82.4	0.368911	4.03627	0.0449178	0.0397046	0.0184877	10.8928	0.00101463	0.0520673	0.0242442	0.779703	0.377537	0.00281553	0.001311
ss61536847	rs41635169	1	82.4422	0.47851	3.18512	0.0747471	0.0332602	0.0165994	0.439508	0.50758	0.0099302	0.00495593	4.67188	0.0310006	0.00647452	0.00323128
ss86326397		1	82.4908	0.739971	0.0978457	0.754524	0.00662085	0.00254788	0.506412	0.476935	0.0120788	0.00464827	0.214954	0.643057	0.00157868	0.00060752
ss61537448	rs41640545	1	82.5214	0.227077	0.510625	0.475108	0.0164693	0.00578116	3.47409	0.0627577	0.0343858	0.0120703	3.11628	0.0779519	0.0065325	0.00229308
ss61537445	rs41640542	1	82.5533	0.664756	6.17749	0.0131723	0.0508343	0.0226574	2.74869	0.0977846	0.0272667	0.0121531	4.93208	0.0266837	0.00731265	0.00325933
	rs29012500	1	82.6271	0.919771	5.17314	0.0232422	0.0771714	0.0113893	4.74577	0.0297053	0.0593091	0.00875313	0.488316	0.484913	0.00382625	0.000564696
ss86309089		1	82.655	0.439112	0.000469693	0.982715	0.000420574	0.000207168	0.260798	0.609734	0.00794814	0.00391514	2.19127	0.139247	0.0046151	0.00227333
ss86339204		1	82.7405	0.280086	3.52883	0.060728	0.0402455	0.01623	8.25165	0.00419543	0.0492002	0.0198412	2.30782	0.129178	0.0052392	0.00211284
ss61537427	rs41639724	1	82.7687	0.27937	3.37123	0.0667705	0.0393465	0.0158427	8.01182	0.00478133	0.0484951	0.0195263	2.27609	0.131837	0.0052039	0.00209532
	rs29021199	1	82.7979	0.27937	3.37123	0.0667705	0.0393465	0.0158427	8.01182	0.00478133	0.0484951	0.0195263	2.27609	0.131837	0.0052039	0.00209532
ss61537428	rs41639725	1	82.8221	0.0723496	3.23798	0.0723823	0.0634944	0.00852286	6.91768	0.00872344	0.0742495	0.00996653	0.000435435	0.983358	0.000118673	1.59295e-05
ss86307360		1	82.8436	0.721347	3.48752	0.0622533	0.0401576	0.0161438	8.25139	0.00419602	0.0493804	0.0198515	2.42373	0.119964	0.00538826	0.00216614
ss61501595	rs41608610	1	82.8713	0.719914	3.49104	0.0621216	0.0400391	0.0161468	8.22823	0.00424926	0.0491417	0.0198176	2.39053	0.122527	0.00533307	0.0021507
ss86334755		1	82.905	0.196991	1.32466	0.250153	0.026802	0.00847939	1.26333	0.261409	0.0209967	0.00664276	3.1096	0.0782707	0.00659912	0.00208777
ss86337625		1	82.9388	0.727077	2.2623	0.133011	0.032725	0.0129876	1.72472	0.189519	0.0229294	0.00910003	13.0268	0.000329086	0.0125436	0.00497822
ss86301461		1	82.9841	0.464183	9.95382	0.00167429	0.0600433	0.0298676	14.6066	0.000144309	0.0581537	0.0289276	3.56143	0.0595527	0.0058057	0.00288796
ss61537441	rs41640538	1	83.0728	0.848138	0.0495252	0.823957	0.00576958	0.00148625	0.860208	0.354002	0.0192768	0.00496573	0.0769425	0.781567	0.00115653	0.000297923
ss86287067		1	83.1416	0.853868	0.558025	0.455309	0.0192528	0.00480461	0.572816	0.449398	0.0156468	0.00390474	0.260414	0.609998	0.00211608	0.000528077
ss61507058	rs41602360	1	83.3678	0.493553	5.52092	0.0190688	0.0434214	0.0217071	12.7418	0.000382143	0.0526441	0.0263177	2.86807	0.0908008	0.00504569	0.00252243
ss46526210	rs41255350	1	83.4596	0.333095	0.395504	0.529627	0.0125664	0.00558305	3.22514	0.072949	0.0287269	0.0127629	1.18664	0.276385	0.0035008	0.00155536
ss86292310		1	83.4992	0.144699	3.01844	0.0827652	0.04646	0.0114999	5.53272	0.0189417	0.050366	0.0124667	8.39633	0.00387794	0.0124213	0.00307455
ss86280665		1	83.5751	0.426934	1.93505	0.164651	0.0269786	0.0132012	1.10987	0.292475	0.0163993	0.00802456	11.4458	0.000756691	0.0104873	0.00513168
ss63772975	rs42344261	1	83.7184	0.416905	2.65984	0.103363	0.0325848	0.0158424	7.42674	0.00658763	0.0435281	0.021163	3.25473	0.0716497	0.00579816	0.00281901
ss61570060	rs41672105	1	83.7511	0.402579	1.53784	0.215357	0.0229549	0.0110417	1.0245	0.311807	0.0150347	0.00723195	0.396273	0.529227	0.00187638	0.000902574
ss65160007	rs43250826	1	83.7932	0.323782	4.89062	0.0273271	0.0443527	0.0194218	7.30883	0.00702915	0.0434183	0.0190127	1.74724	0.186659	0.00427557	0.00187225
ss61484424	rs41579176	1	83.8421	0.325931	6.91967	0.00871383	0.0518787	0.0227955	9.7143	0.00190363	0.0492097	0.0216228	1.08135	0.298758	0.00331414	0.00145623
ss86336758		1	83.9159	0.247851	5.36674	0.0208138	0.0504399	0.0188061	6.65115	0.0101134	0.0450018	0.0167785	4.59182	0.032471	0.00751217	0.00280085
ss86327992		1	83.9645	0.676218	3.7816	0.0522217	0.0380322	0.0166541	6.70816	0.00979805	0.040548	0.0177557	3.06733	0.0803212	0.00551505	0.00241501
ss61505297	rs41604955	1	83.9866	0.498567	0.09703	0.755517	0.00586917	0.00293456	0.0333855	0.855073	0.00276173	0.00138085	0.0249609	0.87451	0.000478986	0.000239491
ss86340333		1	84.0102	0.689112	1.83113	0.176434	0.0280895	0.0120356	1.97013	0.16088	0.0233694	0.0100132	5.81327	0.0161638	0.00802858	0.00344003
ss63394027	rs42215216	1	84.0718	0.238539	3.12948	0.0773261	0.0384789	0.0139784	4.2941	0.0386124	0.0361261	0.0131237	4.7603	0.0294573	0.00762855	0.00277127
ss61536879	rs41635201	1	84.1194	0.0974212	2.45406	0.117676	0.0492487	0.0086609	3.88784	0.0490326	0.0496726	0.00873545	1.5857	0.208364	0.00637075	0.00112036
ss61536886	rs41635208	1	84.2139	0.924785	0.318984	0.572401	0.0196706	0.00273647	0.102982	0.748377	0.00896674	0.00124741	0.0476052	0.827348	0.00122207	0.000170009
ss86338294		1	84.235	0.924069	0.290254	0.59023	0.0186971	0.0026238	0.119746	0.729415	0.00963437	0.001352	0.0547252	0.815105	0.00130558	0.000183214
ss86298985		1	84.2899	0.398997	0.0130584	0.909054	0.00220377	0.00105692	0.353945	0.552082	0.00920111	0.00441282	1.1715	0.279468	0.00335492	0.00160901
ss86329397		1	84.3145	0.471347	0.16793	0.682084	0.0076249	0.00379993	0.779486	0.377603	0.0131716	0.00656419	0.0527284	0.818449	0.000687301	0.000342522
ss86282770		1	84.339	0.207736	0.587254	0.443743	0.0173582	0.00571368	0.438515	0.508059	0.0120334	0.00396096	2.90957	0.0885013	0.00620629	0.00204289
ss86317649		1	84.3654	0.563037	0.0353416	0.850936	0.00353697	0.00174037	0.533112	0.465547	0.0110154	0.00542015	1.45003	0.228933	0.00364112	0.00179162
ss61537408	rs41639705	1	84.3942	0.429799	2.51395e-05	0.996001	9.4664e-05	4.6399e-05	0.966811	0.325818	0.014881	0.00729385	1.24252	0.265371	0.00338243	0.00165788
ss86299947		1	84.4157	0.568768	0.0149982	0.902565	0.00230979	0.00113305	1.14054	0.285909	0.0161441	0.00791936	1.21304	0.271112	0.00333852	0.00163768
ss65161449	rs43248063	1	84.4382	0.918338	7.19127	0.00749957	0.0911139	0.0136659	8.03691	0.00471632	0.0772184	0.0115817	12.1611	0.000518629	0.0189878	0.00284791
ss61537418	rs41639715	1	84.4617	0.295129	3.0922	0.0791078	0.0355724	0.0148001	6.77603	0.0094358	0.0421293	0.0175281	0.0170136	0.896259	0.000425451	0.000177011
ss86308120		1	84.5284	0.72851	2.7116	0.100073	0.034295	0.0135659	2.8639	0.0910351	0.0282689	0.0111822	1.07205	0.300843	0.00347428	0.00137431
ss65160589	rs43248004	1	84.5788	0.280802	3.24294	0.0721647	0.0371729	0.0150143	4.14723	0.0420807	0.0336989	0.0136112	0.67791	0.410589	0.00274022	0.00110679
ss86328397		1	84.6306	0.373209	2.88427	0.0898954	0.0328497	0.0153687	2.66872	0.10279	0.0253508	0.0118603	0.660682	0.416597	0.00253363	0.00118535
ss86306123		1	84.6646	0.437679	1.88616	0.170078	0.0257415	0.0126708	0.9103	0.340366	0.0143548	0.0070659	0.000541422	0.981443	7.02429e-05	3.45758e-05
ss86295432		1	84.7222	0.0959885	2.27935	0.13156	0.046488	0.00806797	2.87556	0.0903809	0.0418666	0.00726593	0.422732	0.515791	0.00322451	0.000559613
ss117966112		1	84.8095	0.0802292	7.941	0.00496985	0.0973141	0.0143621	9.31635	0.00235765	0.0844681	0.0124662	11.7148	0.000656361	0.0189569	0.00279775
ss86339392		1	85.1614	0.801576	1.23231	0.267341	0.0253335	0.00805867	0.0297403	0.863131	0.00315966	0.0010051	13.9801	0.000199938	0.0136031	0.0043272
ss61481490	rs41578805	1	85.1821	0.797278	1.17927	0.277881	0.0246067	0.00795415	0.000772657	0.977832	0.000505668	0.000163458	14.627	0.000142785	0.0138092	0.00446386
ss86283985		1	85.2444	0.174785	0.315541	0.574481	0.0135794	0.00391725	0.246185	0.619931	0.00962193	0.00277564	16.1557	6.47075e-05	0.0154563	0.0044587
ss61508407	rs41603780	1	85.2647	0.797278	1.17927	0.277881	0.0246067	0.00795415	0.000772657	0.977832	0.000505668	0.000163458	14.627	0.000142785	0.0138092	0.00446386
ss61536859	rs41635181	1	85.4395	0.741404	11.9602	0.000576599	0.0698317	0.0267768	13.5408	0.000251475	0.0595362	0.022829	5.23643	0.0224175	0.00747067	0.00286462
	rs29016842	1	85.5036	0.404011	5.64278	0.0177973	0.0436722	0.0210313	6.6243	0.0102654	0.03793	0.0182661	3.53975	0.0603315	0.00557341	0.002684
	rs29026905	1	85.6426	0.851719	0.00935394	0.92298	0.00248105	0.000626682	0.114235	0.735475	0.00695443	0.0017566	1.72567	0.189398	0.00541352	0.00136739
ss86335367		1	85.6949	0.903295	0.0774574	0.780856	0.00842918	0.00147263	2.3033	0.129554	0.0368122	0.00643132	1.54679	0.214029	0.00605234	0.00105738
ss64719895	rs42820814	1	85.7982	0.151146	2.99621	0.0839027	0.0436561	0.0112022	8.11762	0.0045132	0.057431	0.0147369	0.287714	0.591861	0.00218069	0.00055957
ss64719871	rs42820790	1	85.8198	0.862464	4.25611	0.0394798	0.0537364	0.0127484	10.3254	0.00137263	0.0668496	0.0158594	0.131456	0.717037	0.00152372	0.000361486
ss64260054	rs42548511	1	85.9545	0.168338	10.7488	0.00109538	0.0796097	0.0222908	25.0854	6.95963e-07	0.0965817	0.027043	0.982696	0.321879	0.0038999	0.00109198
ss86289851		1	85.9881	0.770774	10.6301	0.00116681	0.0711132	0.0251288	19.6666	1.07125e-05	0.0770984	0.0272437	0.479701	0.488789	0.00244821	0.000865107
ss64260184	rs42549376	1	86.0529	0.946275	4.06881	0.0440656	0.0819506	0.0083325	7.03292	0.00818474	0.0862426	0.0087689	0.280841	0.596319	0.00347027	0.000352847
ss61566209	rs41662251	1	86.0789	0.168338	1.79449	0.180818	0.0327067	0.00915791	5.54731	0.0187857	0.0460047	0.0128813	0.176717	0.67434	0.00165312	0.000462874
ss117966446		1	86.223	0.229943	0.0917475	0.762058	0.00644508	0.00228245	0.146695	0.701831	0.006537	0.002315	7.43546	0.00655612	0.00928401	0.00328782
ss61481734	rs41581439	1	86.2773	0.126074	1.09223	0.296341	0.028261	0.00622757	1.05257	0.305273	0.0222548	0.00490405	5.69546	0.0172751	0.010345	0.00227961
ss65162397	rs43246311	1	86.3718	0.174785	0.390964	0.531998	0.0150437	0.00433967	0.0017738	0.966418	0.000813051	0.000234541	5.55994	0.0186517	0.00909146	0.00262262
	rs29024815	1	86.7487	0.396132	4.80457	0.0287149	0.0402359	0.0192498	4.80102	0.0287738	0.0322638	0.0154357	5.03055	0.025218	0.00662589	0.00316998
ss117966358		1	86.9791	0.436246	3.21796	0.0732683	0.0316165	0.0155512	0.0669938	0.795842	0.00366761	0.00180399	6.86797	0.00896693	0.00741466	0.00364706
ss86339905		1	87.1226	0.110315	1.04541	0.306921	0.0299594	0.00588077	4.779	0.0291413	0.0512454	0.010059	0.195667	0.658379	0.00208635	0.000409532
ss61508527	rs41604794	1	87.1814	0.389685	1.82176	0.177542	0.0255507	0.0121535	0.060277	0.806131	0.00373284	0.00177557	2.04686	0.152969	0.00435658	0.00207226
ss61482029	rs41583530	1	87.2354	0.58596	3.51995	0.0610525	0.0351266	0.0170442	3.11649	0.0779421	0.0265206	0.0128684	0.089962	0.764315	0.000905525	0.000439381
ss86284720		1	87.3384	0.823066	2.77823	0.0960035	0.0403369	0.0117484	0.103507	0.747758	0.00625739	0.00182251	0.934608	0.334004	0.00376899	0.00109774
ss65162670	rs43248683	1	87.3862	0.765759	0.314528	0.575095	0.0123168	0.00441858	2.11468	0.146343	0.0255852	0.00917854	0.00336838	0.953735	0.000205139	7.35923e-05
ss65161324	rs43247039	1	87.4573	0.537249	1.5347	0.215826	0.0234805	0.0116751	0.00276619	0.95807	0.000800524	0.00039804	0.0046739	0.945514	0.000208732	0.000103787
ss86288932		1	87.4851	0.234957	0.331699	0.564847	0.0126463	0.00454642	2.16284	0.141835	0.0258699	0.00930034	0.00469123	0.945413	0.00024205	8.70182e-05
ss65161248	rs43245663	1	87.5636	0.646132	1.97548	0.160313	0.0272956	0.012482	0.997178	0.318341	0.0155671	0.00711868	0.477022	0.490004	0.00216075	0.000988092
ss105262438		1	87.7749	0.216332	1.1738	0.278998	0.0247683	0.00839809	0.559042	0.454899	0.0137175	0.00465112	4.35424	0.0372802	0.00765887	0.00259686
ss61481502	rs41578817	1	87.8454	0.310888	3.7567	0.0530002	0.0387114	0.0165868	3.7228	0.0540806	0.0309129	0.0132453	0.600623	0.438604	0.00249617	0.00106954
ss61481500	rs41578815	1	87.8724	0.530802	0.804545	0.370048	0.0170344	0.00848488	1.08343	0.298293	0.0158535	0.00789664	2.76539	0.0967734	0.00507417	0.00252746
ss65161225	rs43245640	1	87.9041	0.234957	5.98244	0.0146956	0.0526377	0.0189235	12.2814	0.00048681	0.060228	0.0216522	2.94142	0.0867801	0.0059501	0.00213909
ss65161205	rs43244720	1	87.9705	0.519341	5.35628	0.020938	0.0426618	0.021299	10.24	0.00143668	0.0471533	0.0235414	3.59591	0.0583359	0.00563346	0.00281252
ss86341156		1	88.0238	0.482808	3.7712	0.0525453	0.0358762	0.0179169	5.87653	0.0155977	0.0358703	0.0179139	3.52002	0.0610499	0.00557941	0.00278641
ss86301450		1	88.1811	0.341691	3.24502	0.0720737	0.0344912	0.0155168	0.07865	0.779219	0.00431713	0.00194218	1.13638	0.286788	0.00328995	0.00148007
ss86313031		1	88.205	0.341691	3.24502	0.0720737	0.0344912	0.0155168	0.07865	0.779219	0.00431713	0.00194218	1.13638	0.286788	0.00328995	0.00148007
ss65160923	rs43251938	1	88.2459	0.452006	2.73423	0.0986699	0.0302398	0.0149806	1.2286	0.268063	0.0162777	0.00806388	3.36829	0.0668891	0.00539893	0.00267459
ss86341483		1	88.292	0.447708	0.0823104	0.774276	0.00523393	0.00258834	0.0927691	0.760777	0.00445715	0.0022042	0.0518272	0.819981	0.000668138	0.000330415
ss65161024	rs43252439	1	88.315	0.485673	2.2251	0.136237	0.0276018	0.0137896	0.726378	0.394353	0.0126639	0.00632677	0.108189	0.742315	0.000980595	0.000489895
ss61536865	rs41635187	1	88.3368	0.413324	0.187411	0.665214	0.00802006	0.00388953	0.829405	0.36276	0.0135277	0.00656057	0.105235	0.745734	0.000967055	0.000468997
ss61536864	rs41635186	1	88.3579	0.63467	8.01618	0.00476998	0.0527378	0.024456	5.68331	0.0173941	0.0356794	0.0165455	1.92039	0.166258	0.0041707	0.00193407
ss61508408	rs41603781	1	88.3951	0.850287	10.0484	0.00159167	0.0825041	0.0210054	4.90706	0.0270701	0.0464176	0.0118179	12.9059	0.000350623	0.0150096	0.00382142
ss105295110		1	88.5268	0.180516	2.26855	0.132477	0.0353142	0.010448	3.62668	0.057272	0.035782	0.0105865	0.299408	0.584429	0.0020666	0.000611423
	rs29027507	1	88.6031	0.0687679	7.41007	0.00664828	0.0998402	0.0127873	7.07915	0.00797833	0.0782963	0.010028	2.37264	0.123933	0.00911607	0.00116757
ss61537886	rs41635676	1	88.6509	0.755014	0.440139	0.507275	0.0142752	0.00528089	2.00759	0.156962	0.0244283	0.00903691	0.0363335	0.848884	0.00066012	0.000244202
ss86307016		1	88.8718	0.130372	0.890055	0.34579	0.025309	0.00573885	0.00160742	0.968031	0.000863309	0.000195756	11.1493	0.000885451	0.0143036	0.00324336
ss105261235		1	88.8926	0.503582	6.81425	0.00923794	0.0490095	0.0245035	3.34986	0.0676382	0.0276324	0.0138155	14.6927	0.000137992	0.0115181	0.00575878
	rs29021588	1	89.0418	0.535817	11.8923	0.000597627	0.0639228	0.0317974	11.3308	0.000804193	0.0500711	0.0249071	0.0671188	0.795655	0.000779403	0.000387702
ss65162812	rs43249325	1	89.083	0.412607	2.40262	0.121587	0.0282863	0.0137111	8.16855	0.00438965	0.0416657	0.0201964	2.13855	0.144089	0.00429486	0.00208183
ss61478225	rs41575337	1	89.1612	0.176934	0.0480955	0.826475	0.00529622	0.00154256	0.904443	0.341923	0.0184118	0.00536257	0.180597	0.670992	0.00165131	0.000480954
ss65162810	rs43249323	1	89.2216	0.499284	0.110513	0.739661	0.00595911	0.00297955	0.191886	0.661488	0.00629838	0.00314918	2.30451	0.129453	0.00437112	0.00218556
ss63985769	rs42420812	1	89.3204	0.934097	1.70546	0.192007	0.0488829	0.00601841	1.54218	0.214712	0.0372913	0.00459126	3.25946	0.0714444	0.0108507	0.00133592
ss64874675	rs42967263	1	89.3471	0.176218	3.19505	0.0742965	0.0431259	0.0125208	3.49703	0.0618987	0.0361839	0.0105053	8.07554	0.00461797	0.0109945	0.00319204
ss61529968	rs41630469	1	89.4308	0.944842	0.170928	0.679416	0.01713	0.00178547	1.62724	0.202511	0.0423519	0.00441436	3.09492	0.0789763	0.011689	0.00121835
ss61524439	rs41620681	1	89.4586	0.815186	4.91103	0.0270085	0.0549554	0.0165589	2.11978	0.145859	0.0290196	0.00874406	0.475886	0.490522	0.00276005	0.000831645
ss86286921		1	89.5097	0.488539	8.17169	0.00438216	0.0530777	0.0265249	7.1148	0.0078228	0.039758	0.0198686	0.174678	0.676117	0.00125622	0.000627781
ss61513988	rs41609768	1	89.6111	0.106017	0.0755933	0.783442	0.00810695	0.00153671	0.284788	0.593751	0.0126203	0.00239224	0.164999	0.68472	0.00192688	0.000365249
ss61471173	rs41568144	1	89.6469	0.133954	5.07429	0.0245939	0.0602058	0.013969	2.58164	0.108563	0.0345089	0.00800679	1.69755	0.193039	0.00561667	0.00130318
	rs29016036	1	89.6773	0.515043	0.789992	0.37441	0.0169041	0.00844442	2.25316	0.133795	0.022876	0.0114276	0.55352	0.457134	0.00227654	0.00113724
ss86338266		1	89.7104	0.413324	1.45505	0.22813	0.023551	0.0114216	0.284168	0.594153	0.00835565	0.00405228	5.58491	0.0183898	0.00740037	0.00358899
	rs29009859	1	89.7335	0.116762	4.01829	0.0453961	0.0567979	0.011715	2.87054	0.0906621	0.0385397	0.00794909	1.45691	0.227833	0.00551267	0.00113703
ss61514272	rs41610645	1	89.7718	0.179083	1.76404	0.184557	0.0325881	0.00958172	0.924305	0.336681	0.0189336	0.00556694	1.08119	0.298792	0.00410667	0.00120746
ss65163538	rs43248805	1	90.0158	0.429083	0.0401378	0.84127	0.00385819	0.00189029	0.74557	0.38818	0.0133318	0.00653179	2.33503	0.126947	0.00472561	0.00231527
ss64854528	rs42946198	1	90.0935	0.510029	0.956938	0.328299	0.0186314	0.00931193	1.9351	0.164647	0.0212377	0.0106146	0.0266559	0.870356	0.000500571	0.000250185
ss65163477	rs43248747	1	90.1566	0.710602	0.142208	0.70621	0.00801541	0.00329669	0.779678	0.377544	0.0150481	0.00618918	0.00336691	0.953745	0.000198463	8.16265e-05
ss86338956		1	90.1831	0.256447	0.453397	0.50095	0.0147239	0.00561516	2.24617	0.134399	0.0262547	0.0100126	6.29889	0.0123073	0.00879604	0.00335449
	rs29010500	1	90.2333	0.641117	0.00280327	0.95779	0.00102893	0.000473484	0.404643	0.52491	0.00991342	0.00456188	0.0587836	0.8085	0.000758274	0.000348936
ss61537912	rs41635702	1	90.333	0.338825	0.308619	0.578707	0.0110667	0.00495838	0.182703	0.669193	0.00683087	0.00306054	5.84602	0.0158681	0.00771803	0.00345803
ss61537897	rs41635687	1	90.4116	0.467049	0.830343	0.362489	0.0176668	0.00879503	2.30245	0.129624	0.0235735	0.0117356	4.06427	0.0441833	0.00627439	0.00312357
	rs29026448	1	90.5142	0.575215	0.296354	0.586351	0.0104172	0.00509071	3.18999	0.0745255	0.0273591	0.01337	0.906432	0.341393	0.00293193	0.00143279
ss63790608	rs42353559	1	90.6635	0.26361	0.0311355	0.85999	0.00382312	0.00148429	0.288815	0.591153	0.00933858	0.00362561	0.00237093	0.961179	0.000169814	6.59286e-05
ss61472468	rs41570902	1	90.7603	0.595989	0.394811	0.529988	0.0121745	0.00586289	2.32354	0.127884	0.0236586	0.0113933	1.31376	0.252108	0.00357085	0.00171962
ss63790522	rs42352716	1	90.7921	0.386819	0.750222	0.386704	0.0169439	0.00803783	2.28858	0.130783	0.0237127	0.0112488	2.92019	0.0879232	0.00537065	0.00254773
ss61524127	rs41625673	1	90.8391	0.916905	1.3948	0.237999	0.0396286	0.0060386	0.190315	0.66279	0.0117523	0.0017908	7.23772	0.00730996	0.0144587	0.00220322
ss63791402	rs42357756	1	90.8802	0.718481	2.7945	0.0950376	0.0343278	0.0138867	1.57673	0.209654	0.0207019	0.00837459	0.402094	0.526218	0.00209889	0.000849069
ss86324322		1	90.9212	0.651862	3.4035	0.065483	0.0364143	0.0165275	12.2535	0.000493995	0.0550768	0.024998	0.455731	0.49985	0.00214902	0.00097539
ss63791740	rs42359025	1	90.9546	0.908309	1.90454	0.168014	0.0439326	0.00731771	7.83988	0.00525227	0.0711974	0.0118591	0.272421	0.601878	0.00267562	0.000445669
ss117966455		1	90.9851	0.94341	4.12643	0.0425978	0.0788216	0.00841622	7.67769	0.00573998	0.0860262	0.0091855	0.0427442	0.836268	0.00129395	0.000138163
ss61498216	rs43708918	1	91.0277	0.770057	0.0543622	0.815708	0.00518958	0.00183783	3.0023	0.0835893	0.0308711	0.0109326	1.15051	0.283814	0.00383837	0.00135931
ss63792262	rs42351089	1	91.0719	0.0551576	3.27327	0.0708483	0.0709447	0.0073946	7.1506	0.00766972	0.0838794	0.00874279	0.00436404	0.947348	0.000417573	4.35238e-05
ss63792436	rs42351876	1	91.1046	0.901862	0.00263242	0.959096	0.00159849	0.000282954	5.29879e-05	0.994194	0.00018192	3.22021e-05	1.01911	0.31308	0.00505567	0.00089492
ss64200274	rs42525155	1	91.4066	0.148281	0.0832724	0.772997	0.00763962	0.00192967	0.0345029	0.852695	0.00394479	0.000996404	1.16994	0.279789	0.00460419	0.00116296
ss86293068		1	91.4408	0.0623209	0.346173	0.556478	0.0228451	0.00267	1.28622	0.257135	0.0352992	0.00412556	7.50277	0.00631808	0.0170094	0.00198795
ss61538420	rs41641200	1	91.4781	0.13467	6.00081	0.0145446	0.065285	0.0152159	8.64512	0.00338812	0.0627386	0.0146224	1.1325	0.287611	0.00457808	0.00106701
ss86294272		1	91.5011	0.0852436	16.6621	4.98463e-05	0.134185	0.0209266	20.7461	6.19085e-06	0.119762	0.0186774	1.23702	0.26643	0.00594344	0.000926905
ss86319735		1	91.6254	0.784384	10.8724	0.00102569	0.0734952	0.0248599	12.5091	0.000431844	0.0631635	0.0213652	9.38621e-05	0.992273	3.50194e-05	1.18453e-05
ss86337783		1	91.7214	0.419771	6.40517	0.0115981	0.0478484	0.0233082	0.854556	0.355587	0.0140752	0.0068564	2.14998	0.143024	0.00447427	0.00217954
ss65165257	rs43246622	1	91.7619	0.881805	9.42193	0.00222741	0.0869466	0.018124	3.28798	0.0702196	0.041381	0.00862586	3.15428	0.0761648	0.00812904	0.00169449
ss61538418	rs41641198	1	91.8021	0.174069	1.08859	0.297146	0.0251436	0.00722973	0.664664	0.415197	0.0157648	0.00453296	0.00634467	0.936536	0.000309106	8.88797e-05
ss61482318	rs41576315	1	91.8482	0.348854	0.658024	0.417536	0.0161661	0.00734442	0.00218036	0.96277	0.000746814	0.000339285	2.28621	0.130982	0.0048434	0.00220041
ss86315157		1	91.9167	0.378223	0.385976	0.534625	0.0122018	0.005739	0.00731084	0.931886	0.00134743	0.000633751	0.732255	0.392448	0.00270435	0.00127197
ss65165029	rs43250493	1	91.9523	0.475645	2.00119	0.157623	0.0268814	0.0134088	0.665875	0.414773	0.0124504	0.00621042	0.776875	0.378403	0.0026986	0.0013461
ss61538410	rs41641190	1	91.9859	0.0716332	0.034713	0.852253	0.00683269	0.000908774	0.0494031	0.82417	0.0065384	0.000869632	0.0545563	0.815385	0.00137696	0.000183142
ss86308858		1	92.04	0.0573066	3.28155	0.0704937	0.0708619	0.00765628	1.58125	0.209003	0.0395054	0.00426836	0.126668	0.72202	0.00224365	0.000242415
ss86303793		1	92.06	0.819484	0.293315	0.588277	0.012907	0.00381867	5.23409	0.0224475	0.0435816	0.012894	0.672038	0.412623	0.00314305	0.000929901
ss61538409	rs41641189	1	92.111	0.709169	0.911068	0.340162	0.0198988	0.00820818	0.99809	0.31812	0.0167058	0.0068911	0.920332	0.337721	0.00321824	0.00132751
ss61482312	rs41576309	1	92.1981	0.255014	1.15566	0.282739	0.0233328	0.00886564	0.870028	0.351271	0.016243	0.00617175	2.67159	0.102606	0.00570157	0.00216639
ss86278790		1	92.2723	0.679799	3.75593	0.0530247	0.0381248	0.0165974	2.92995	0.0873957	0.0270269	0.011766	0.576145	0.448084	0.00240872	0.00104862
ss86286316		1	92.2971	0.372493	1.88056	0.170712	0.0264457	0.0123629	1.4451	0.229724	0.0186019	0.00869608	1.50975	0.219592	0.00381543	0.00178365
ss105264530		1	92.3252	0.798711	1.37565	0.241244	0.0271234	0.00872137	0.0872363	0.767809	0.00548402	0.00176335	0.191811	0.66155	0.00163105	0.000524453
ss61525978	rs41623976	1	92.3481	0.145415	0.929627	0.335295	0.0257725	0.00640549	0.348037	0.555418	0.0126548	0.00314522	0.193045	0.660531	0.00189062	0.000469894
	rs29019866	1	92.434	0.256447	3.11115	0.0781969	0.0386822	0.014752	0.689115	0.40675	0.0146289	0.00557892	4.99202	0.0257812	0.00787446	0.00300303
ss61508606	rs41605771	1	92.4765	0.671203	7.16783	0.00759718	0.0530761	0.0234267	5.92876	0.0151459	0.0387551	0.0171057	7.19154	0.00749847	0.0085535	0.00377533
ss117966281		1	92.5688	0.160458	0.0148513	0.90304	0.00307505	0.000828489	0.0630816	0.801764	0.0050835	0.00136961	1.30684	0.253361	0.00463575	0.00124898
ss61567173	rs41660693	1	92.5897	0.671203	1.79569	0.180671	0.0273353	0.0120652	3.46093	0.0632567	0.0304051	0.0134202	5.11363	0.0240465	0.00740681	0.00326921
ss61511724	rs41615034	1	92.6271	0.86533	1.48575	0.223289	0.0329917	0.00768933	1.55822	0.212346	0.0271007	0.00631632	1.76447	0.184504	0.0057825	0.00134772
	rs29010311	1	92.67	0.275072	0.76544	0.381933	0.0179716	0.00716734	0.000151115	0.990195	0.000202668	8.08269e-05	0.42675	0.513804	0.00216015	0.000861497
ss61496105	rs41596559	1	92.7006	0.325215	1.38448	0.239741	0.0241601	0.0106039	4.61093	0.0321136	0.0352863	0.0154872	3.15085	0.0763243	0.00585789	0.00257103
ss61500354	rs41598608	1	92.736	0.257163	3.823	0.0509533	0.0416557	0.015915	3.47457	0.0627398	0.0318634	0.0121737	8.54208	0.00358284	0.00998873	0.0038163
ss61529264	rs41633772	1	92.7627	0.646132	2.30721	0.129229	0.0308623	0.0141131	4.10548	0.0431254	0.0329814	0.0150821	4.46685	0.0349139	0.0069001	0.00315535
ss61529267	rs41633775	1	92.7869	0.658309	1.56996	0.210634	0.0254449	0.011447	4.49594	0.0343286	0.0344681	0.0155064	3.77459	0.0524396	0.00633955	0.00285201
	rs29010538	1	92.8237	0.558023	0.0180374	0.893202	0.00253817	0.00125199	0.101067	0.750649	0.00481917	0.00237714	4.14168	0.0422181	0.00617183	0.00304436
ss64061243	rs42460562	1	92.9652	0.890401	0.135628	0.712779	0.0109632	0.00213974	0.436282	0.509141	0.0157692	0.00307775	0.0573805	0.810756	0.0011471	0.000223884
ss86290885		1	93.0078	0.785817	1.72788	0.189114	0.0289342	0.00973978	3.17777	0.0750824	0.031443	0.0105843	2.77198	0.0963775	0.00589257	0.00198354
ss64862775	rs42957786	1	93.1544	0.729226	0.331313	0.565073	0.0116607	0.00460494	0.568022	0.451301	0.0122454	0.00483585	1.25167	0.26362	0.00364435	0.00143919
ss61477867	rs41580687	1	93.263	0.747135	0.614494	0.433367	0.0162462	0.00613861	1.54449	0.21437	0.0206469	0.00780139	0.321578	0.570843	0.00189141	0.000714666
ss61477865	rs41580685	1	93.2836	0.310172	2.97443	0.085034	0.0341933	0.0146323	3.60209	0.0581206	0.0301704	0.0129108	1.29064	0.256321	0.00362868	0.00155282
ss86297976		1	93.3116	0.540115	0.177629	0.673549	0.00794752	0.00394818	0.00321438	0.954804	0.000857701	0.00042609	0.161428	0.687968	0.00121901	0.000605582
ss64082495	rs42465953	1	93.4186	0.372493	0.000820093	0.977162	0.000552938	0.00025849	0.00230019	0.961762	0.000742822	0.000347257	0.440984	0.506868	0.00206235	0.000964117
ss105265431		1	93.4502	0.373209	4.48314	0.0345848	0.0399131	0.0186733	3.66429	0.0560001	0.0289623	0.0135499	2.48367	0.115488	0.00478682	0.0022395
ss105265430		1	93.4796	0.361748	5.01767	0.0254047	0.0423685	0.0195646	3.38961	0.0660339	0.027966	0.012914	2.94077	0.0868145	0.00522662	0.00241351
ss64082253	rs42465232	1	93.5246	0.50788	0.191314	0.661961	0.00821528	0.00410662	0.0329609	0.855988	0.00273563	0.00136747	0.146539	0.701982	0.00115694	0.000578328
ss86323079		1	93.5726	0.686246	5.39302	0.0205051	0.0464385	0.0199976	5.25516	0.0221793	0.0367754	0.0158364	2.52277	0.112667	0.00512144	0.00220542
ss64780263	rs42871690	1	93.5993	0.229226	4.50179	0.0342121	0.0467893	0.0165336	7.17076	0.0075849	0.0472795	0.0167068	1.13519	0.28704	0.00379092	0.00133957
ss86285031		1	93.7216	0.168338	1.58382	0.208634	0.0314267	0.00879951	1.65641	0.198517	0.025779	0.00721815	4.11159	0.0429709	0.00813239	0.00227708
ss86337313		1	93.7827	0.831662	1.58382	0.208634	0.0314267	0.00879951	1.65641	0.198517	0.025779	0.00721815	4.11159	0.0429709	0.00813239	0.00227708
ss117966377		1	93.8059	0.866046	5.40143	0.0204072	0.0648378	0.0150437	5.18834	0.0230413	0.0509813	0.0118287	1.1698	0.279817	0.00486809	0.0011295
ss64060375	rs42455329	1	93.8544	0.911891	2.30457	0.129448	0.0498503	0.00801052	2.61507	0.106306	0.0425868	0.00684333	0.827922	0.363189	0.0048108	0.000773054
ss64765844	rs42864406	1	93.8875	0.376074	0.00188805	0.965354	0.000838069	0.000393293	0.486893	0.48555	0.0107919	0.00506449	0.870971	0.35101	0.00289547	0.0013588
ss61521463	rs41619569	1	93.9209	0.19341	2.39289	0.122343	0.036111	0.0112668	0.0300548	0.862416	0.00325184	0.00101459	1.91401	0.166962	0.00519832	0.0016219
ss61518305	rs41613169	1	93.9454	0.488539	1.12521	0.289167	0.0199127	0.00995111	0.420514	0.516895	0.00976967	0.00488227	0.164281	0.68537	0.00122478	0.00061207
ss61477935	rs41581855	1	93.9934	0.868911	1.50838	0.219802	0.0341735	0.00778504	2.90415	0.0887982	0.0379988	0.00865646	5.10707	0.0241368	0.0100918	0.002299
ss64060115	rs42454500	1	94.0528	0.808023	1.28042	0.258211	0.0271939	0.00843675	5.42653	0.0201182	0.0447743	0.0138909	1.23192	0.267418	0.00429198	0.00133156
ss63820980	rs42369181	1	94.0786	0.893983	2.2558	0.133568	0.0458216	0.00868572	2.84419	0.0921528	0.0412547	0.00782003	0.695147	0.404705	0.00409567	0.000776355
ss61473011	rs41566432	1	94.1818	0.324499	0.09789	0.75447	0.00607233	0.0026621	0.243316	0.621977	0.00767864	0.00336631	0.980933	0.322313	0.00309058	0.00135491
ss61517777	rs41619040	1	94.2162	0.618911	0.360533	0.548406	0.0112751	0.0053187	0.44318	0.505812	0.010027	0.00472994	1.64812	0.199642	0.00387502	0.00182793
ss86280345		1	94.3031	0.833095	0.1571	0.691962	0.00977019	0.00271705	0.0936131	0.759725	0.00605007	0.0016825	0.526219	0.468445	0.00287584	0.000799759
ss117966183		1	94.3365	0.166189	0.197961	0.65651	0.0109765	0.00304202	0.109148	0.741215	0.00653833	0.00181204	0.688894	0.406825	0.00329289	0.000912594
	rs29019397	1	94.3697	0.722063	0.315606	0.574441	0.0115115	0.00462044	0.0622222	0.803091	0.00410081	0.00164597	0.0364368	0.848672	0.000629455	0.000252648
ss86324636		1	94.4092	0.616762	0.769349	0.380721	0.0163241	0.00771694	4.93822e-05	0.994395	0.000104967	4.96212e-05	0.00151385	0.968975	0.000116574	5.51085e-05
	rs29015706	1	94.4702	0.0881089	2.55942	0.110093	0.0525198	0.00843948	2.74848	0.0977978	0.0436512	0.00701437	0.829824	0.362639	0.00481577	0.000773853
ss61466511	rs41570264	1	94.6539	0.139685	3.55442	0.0598033	0.0501299	0.0120485	7.73832	0.00555246	0.0591559	0.0142179	3.65282	0.0563849	0.0081746	0.00196473
	rs29016796	1	94.6973	0.19914	3.08517	0.079449	0.0402595	0.0128415	6.85097	0.00905177	0.0479954	0.0153089	2.48663	0.115272	0.00581959	0.00185626
ss117966082		1	94.8508	0.563037	3.25788	0.0715131	0.0336056	0.0165357	4.39308	0.0364457	0.0312777	0.0153903	2.38358	0.123071	0.00462751	0.00227698
ss61538937	rs41635504	1	94.9311	0.576648	0.519075	0.471479	0.0135233	0.00660275	0.695225	0.404679	0.0125526	0.00612881	1.95751	0.162226	0.00422053	0.00206068
	rs29027508	1	94.9582	0.72063	1.49574	0.221741	0.0248046	0.00998743	0.7895	0.374558	0.014463	0.00582345	5.21833	0.0226502	0.00743504	0.00299368
ss61467677	rs41570602	1	95.0823	0.780086	0.240447	0.624038	0.0108176	0.00371156	0.0821234	0.774525	0.00507183	0.00174016	1.8167	0.178146	0.00477938	0.00163982
ss86275322		1	95.1485	0.158309	1.71722	0.190484	0.0331261	0.00882793	2.55074	0.110696	0.0323661	0.0086254	6.52504	0.0108484	0.0103538	0.00275924
ss61484063	rs41583914	1	95.2455	0.0530086	0.364665	0.546124	0.0247466	0.00248449	0.210146	0.646796	0.0150706	0.00151305	0.757252	0.38449	0.0057313	0.000575407
ss86280743		1	95.2798	0.681948	1.98464	0.159349	0.0277431	0.0120347	3.10796	0.0783494	0.0278266	0.0120709	1.97542	0.16032	0.00445291	0.00193163
ss61541968	rs41639495	1	95.3172	0.667622	3.09919	0.0787705	0.034193	0.0151751	4.12976	0.0425145	0.0316384	0.0140413	2.18915	0.139439	0.00462653	0.00205328
	rs29013410	1	95.4563	0.287249	1.03373	0.309637	0.0203761	0.00834347	0.750057	0.386757	0.0139255	0.00570212	1.65308	0.198967	0.00414381	0.00169678
ss61484047	rs41583899	1	95.5182	0.707736	4.31719	0.0380952	0.0410984	0.017002	2.72612	0.0991699	0.0262271	0.0108499	4.91349	0.0269703	0.00705178	0.00291726
ss105265398		1	95.6166	0.0544413	0.463894	0.496036	0.0268798	0.0027674	0.108689	0.741741	0.0104394	0.00107478	1.30935	0.252905	0.00725715	0.000747159
ss105265396		1	95.6535	0.183381	0.00390582	0.950185	0.00151422	0.000453517	0.028001	0.867155	0.00325216	0.000974037	1.84296	0.175045	0.00528519	0.00158294
ss61484046	rs41583898	1	95.6906	0.232808	0.499764	0.47984	0.0159087	0.00568286	0.114683	0.734976	0.00611478	0.0021843	6.03159	0.0142954	0.00885632	0.00316363
	rs29009621	1	95.7776	0.684814	2.32826	0.127498	0.0303725	0.0131114	5.04407	0.0250232	0.035791	0.0154505	1.39505	0.237958	0.00378647	0.00163457
ss61509140	rs41601600	1	95.8988	0.490688	1.28068	0.258162	0.0208933	0.010443	0.357191	0.550265	0.00885697	0.00442695	5.36243	0.0208648	0.0068612	0.00342941
ss62608709	rs41930908	1	95.9302	0.94341	0.920008	0.337806	0.0372703	0.00397956	0.931049	0.334926	0.0300749	0.00321127	0.0911543	0.762805	0.00188744	0.000201532
ss117966137		1	95.972	0.121777	11.9842	0.000569327	0.0976721	0.0208915	4.33717	0.0376535	0.0473898	0.0101364	18.5559	1.88731e-05	0.0194632	0.00416305
ss63477596	rs42244826	1	96.0005	0.244269	1.4675	0.226152	0.0261964	0.00967182	0.243365	0.621942	0.00856496	0.00316221	0.0107281	0.917535	0.000360889	0.000133242
ss86317537		1	96.1295	0.454871	0.0226845	0.880324	0.00278613	0.00138172	1.37906	0.240663	0.0174087	0.00863343	1.91636	0.166703	0.00411495	0.00204072
ss86334953		1	96.1515	0.330946	0.0654169	0.798206	0.0051014	0.00225911	0.0234099	0.87844	0.00244802	0.00108409	0.441213	0.506757	0.00213084	0.000943625
ss86288878		1	96.1829	0.760029	0.0552495	0.814237	0.00514411	0.00187642	0.0703192	0.790951	0.00465519	0.00169808	7.1782	0.00755382	0.00938754	0.00342429
ss63476801	rs42243461	1	96.2286	0.800143	2.97898	0.0847963	0.0401731	0.0128485	0.0162609	0.898567	0.00238591	0.000763082	12.4223	0.000452019	0.0131078	0.00419223
ss86310041		1	96.289	0.790831	2.66176	0.103239	0.0364972	0.0120745	0.00700849	0.933306	0.00150512	0.000497947	14.9134	0.000123052	0.013778	0.00455823
ss64810213	rs42910143	1	96.3154	0.474928	0.510805	0.47503	0.0136772	0.00682142	1.03813e-05	0.99743	4.94781e-05	2.46769e-05	2.94222	0.0867369	0.00527188	0.00262931
ss63476669	rs42243124	1	96.3379	0.44914	0.434121	0.510192	0.0125914	0.00623055	0.0464243	0.829469	0.00330384	0.00163483	4.78527	0.029036	0.00670405	0.00331734
ss63476582	rs42243095	1	96.3793	0.4649	1.34854	0.245931	0.0221829	0.0110368	0.0156862	0.900366	0.00192097	0.00095575	2.82515	0.093247	0.00516124	0.0025679
ss63476558	rs42243087	1	96.4086	0.868195	6.05225	0.0141305	0.067174	0.0153738	1.32366	0.250331	0.0252846	0.00578676	14.1761	0.000180533	0.0164419	0.00376299
ss63476519	rs42243074	1	96.4366	0.523639	1.73671	0.18799	0.0247629	0.0123538	0.0143078	0.904822	0.00180518	0.000900573	2.35489	0.125345	0.00463721	0.00231342
ss64581692	rs42707742	1	96.6462	0.442693	7.40274	0.00667515	0.0511626	0.0252452	8.26724	0.00415998	0.0433441	0.0213874	0.374246	0.540899	0.0018606	0.000918081
ss86337300		1	96.6926	0.715616	13.686	0.000233099	0.0776303	0.031597	14.9719	0.000119374	0.0650727	0.0264858	4.01931	0.0453688	0.00681701	0.00277466
	rs29016980	1	96.7442	0.861032	10.0697	0.00157357	0.0858461	0.020544	4.21184	0.0405162	0.0447212	0.0107023	2.98555	0.0844541	0.00755679	0.00180843
ss86314254		1	96.7726	0.205587	1.33584	0.248166	0.0267393	0.00873418	2.34353	0.126259	0.0283891	0.00927307	1.57189	0.210353	0.00466464	0.00152367
	rs29021342	1	96.8268	0.902579	1.66675	0.197123	0.0405898	0.00713815	5.18432	0.0230943	0.0572785	0.010073	0.142633	0.705793	0.00191166	0.000336186
ss61521580	rs41620483	1	96.9579	0.422636	6.5007	0.0109965	0.0505755	0.0246823	14.1963	0.000178637	0.059627	0.0290998	1.12785	0.288603	0.00340349	0.001661
ss105265421		1	97.0349	0.940544	4.84962	0.0279795	0.0858457	0.00960109	2.23413	0.135446	0.0468257	0.00523704	2.95997	0.0857941	0.0107948	0.0012073
ss61475479	rs41575053	1	97.069	0.224212	5.17931	0.0231605	0.0508169	0.0176783	8.88628	0.00297344	0.0532533	0.0185259	0.925755	0.336303	0.00346746	0.00120627
ss86335092		1	97.1007	0.751433	2.94384	0.0866507	0.037291	0.0139306	6.7704	0.00946533	0.0452406	0.0169002	1.62851	0.202335	0.00446705	0.00166872
ss86339213		1	97.1693	0.219198	4.00968	0.0456272	0.0472464	0.0161724	4.79699	0.0288405	0.0414296	0.0141814	1.66018	0.198007	0.00489838	0.00167671
ss86282474		1	97.197	0.501433	13.3487	0.000278037	0.0710491	0.0355243	16.7969	4.65041e-05	0.0637765	0.031888	6.39067	0.0116923	0.00795052	0.00397523
ss86336652		1	97.5188	0.19341	9.24466	0.00245047	0.0736946	0.0229931	7.49569	0.00634273	0.053296	0.0166286	7.66673	0.00577457	0.0108119	0.00337336
ss38327071	rs29019186	1	97.5454	0.210602	0.891301	0.345453	0.0221017	0.00734876	0.00385125	0.950534	0.00116614	0.000387737	10.9854	0.00096593	0.012395	0.0041213
ss61539901	rs41638856	1	97.6019	0.944126	1.16314	0.281188	0.0432413	0.00456214	0.0204558	0.886313	0.00460364	0.000485703	0.395403	0.529679	0.00405559	0.000427881
ss61539903	rs41638858	1	97.6482	0.80659	2.19805	0.138639	0.0346199	0.0108016	0.355619	0.551144	0.011185	0.00348976	24.7285	8.32163e-07	0.0183939	0.00573898
ss61483006	rs41583680	1	97.6743	0.145415	5.86631	0.0156878	0.0636913	0.0158298	4.20902	0.0405831	0.043327	0.0107685	2.03472	0.154191	0.00605039	0.00150376
	rs29015093	1	97.731	0.393983	0.900491	0.342979	0.0186375	0.00889978	4.93154	0.026692	0.0348856	0.0166586	0.0429834	0.835817	0.000655753	0.000313135
ss61539910	rs41638865	1	97.9533	0.739971	1.78529	0.181938	0.0286597	0.011029	0.191341	0.661939	0.00753491	0.00289964	6.7687	0.00947425	0.00894903	0.00344383
ss86334967		1	97.9896	0.235673	4.52581	0.0337381	0.0478749	0.0172476	13.5117	0.000255323	0.0659338	0.0237535	0.115312	0.734278	0.00123384	0.000444506
ss61539916	rs41638871	1	98.1592	0.780086	0.363646	0.546685	0.0134198	0.00460438	0.608626	0.435571	0.013924	0.00477737	2.38945	0.122611	0.00552683	0.00189628
ss86320685		1	98.2734	0.573782	5.0626	0.0247591	0.0426998	0.020885	0.344199	0.557606	0.00896126	0.00438307	6.93577	0.00863651	0.00803144	0.00392828
ss61539933	rs41638888	1	98.4237	0.412607	3.15728	0.0760256	0.0339048	0.0164345	4.53416	0.0335751	0.0325603	0.0157828	0.80938	0.368615	0.00276817	0.0013418
ss61482754	rs41581638	1	98.6027	0.746418	0.662654	0.415903	0.0169015	0.00639815	3.77369	0.0524675	0.0322819	0.0122205	0.503442	0.478229	0.00237206	0.000897958
ss86326522		1	98.6397	0.836676	1.36053	0.243845	0.0283911	0.00775923	0.594355	0.441001	0.0150608	0.00411609	0.298214	0.585179	0.00214036	0.000584957
ss117963548		1	98.6744	0.811605	0.656005	0.418251	0.0190815	0.00583521	5.88704	0.0155057	0.0456816	0.0139697	0.355526	0.551195	0.00226072	0.000691341
ss61539406	rs41638957	1	98.7635	0.111032	8.52975	0.00360689	0.0843834	0.0166579	8.18832	0.00434263	0.066336	0.0130952	1.38735	0.239256	0.00550304	0.00108634
ss86290324		1	98.7875	0.705587	0.415511	0.519398	0.0128972	0.00535839	0.275348	0.599934	0.00842263	0.00349933	0.377973	0.538891	0.0019789	0.000822169
ss105259657		1	98.8262	0.294413	0.415511	0.519398	0.0128972	0.00535839	0.275348	0.599934	0.00842263	0.00349933	0.377973	0.538891	0.0019789	0.000822169
ss61482772	rs41581656	1	98.853	0.754298	11.4005	0.00077507	0.0706009	0.0261693	12.6541	0.000400157	0.0596127	0.0220963	7.75689	0.00549629	0.00939427	0.00348213
	rs29023726	1	98.8769	0.780086	8.15832	0.0044142	0.0629639	0.0216031	6.44142	0.0113659	0.0449332	0.0154168	2.28538	0.131052	0.00538201	0.00184659
ss86340551		1	98.9069	0.768625	1.87506	0.171338	0.0291328	0.010362	4.79569	0.0288623	0.037295	0.0132652	0.00134272	0.97078	0.000125598	4.46729e-05
ss61482773	rs41581657	1	98.9446	0.813037	4.34834	0.0374089	0.0497692	0.0151306	0.651731	0.41977	0.0154967	0.00471125	5.74407	0.0168072	0.00919359	0.00279499
ss86325070		1	98.9707	0.290831	0.589473	0.442884	0.0153902	0.00634839	1.91587	0.166757	0.0222352	0.00917195	1.26644	0.260823	0.00362863	0.0014968
ss86326646		1	99.0022	0.851719	0.213311	0.644329	0.0119852	0.0030273	0.700387	0.402941	0.0174145	0.00439868	0.973599	0.324127	0.00411617	0.00103969
ss61539417	rs41638968	1	99.0755	0.241404	1.89273	0.169337	0.0297801	0.0109071	0.316273	0.574037	0.00977603	0.00358053	1.72729	0.18919	0.00457759	0.00167657
ss86340629		1	99.1104	0.499284	0.0175712	0.894583	0.0025032	0.0012516	0.246999	0.619353	0.00752715	0.00376357	1.42043	0.233738	0.00361761	0.0018088
ss86323957		1	99.2125	0.89255	8.21987	0.00426865	0.086081	0.0165111	6.98283	0.00841455	0.0636985	0.0122179	4.12073	0.0427406	0.00983214	0.00188589
ss61482778	rs41581662	1	99.4568	0.590258	0.254019	0.614419	0.00932358	0.00450988	0.0566038	0.812017	0.00353096	0.00170795	2.60943	0.106683	0.00480037	0.00232197
ss61467740	rs41571865	1	99.5067	0.123209	1.12579	0.289044	0.0304443	0.00657772	0.888605	0.346183	0.0217002	0.00468848	2.67262	0.10254	0.00753681	0.00162838
ss86302766		1	99.6077	0.172636	0.473474	0.491622	0.0166722	0.00476268	0.898417	0.343536	0.0184166	0.005261	1.42951	0.232252	0.00465767	0.00133054
ss86283737		1	99.6864	0.261461	8.79465	0.00312455	0.0595873	0.0230125	0.5407	0.462391	0.0119217	0.00460416	13.831	0.000216114	0.0119809	0.00462702
ss86314300		1	99.752	0.606017	4.83938	0.0281448	0.0410646	0.0196092	2.37525	0.123726	0.0231181	0.0110394	8.22754	0.00425086	0.00859552	0.00410454
	rs29011049	1	99.7938	0.172636	27.2317	2.38435e-07	0.123249	0.035208	10.9472	0.00098574	0.0634012	0.0181116	15.1675	0.000107861	0.0149192	0.00426191
ss61522955	rs41622824	1	99.8298	0.417622	3.6489	0.0565169	0.0351117	0.0170793	2.41599	0.120557	0.0229382	0.0111578	7.34921	0.00687463	0.00799487	0.00388893
ss61482786	rs43744169	1	99.9141	0.868195	2.44462	0.118383	0.0433901	0.00993047	0.0202786	0.886803	0.00317553	0.000726767	0.740185	0.389898	0.00384527	0.000880048
ss61482787	rs41581670	1	99.9408	0.647564	2.88911	0.0896271	0.0332118	0.0151595	1.138	0.286445	0.0167412	0.0076415	0.218217	0.640548	0.00147161	0.000671717
	rs29019531	1	100.027	0.393983	9.09147	0.00266149	0.0572832	0.0273539	5.45205	0.0198288	0.0356758	0.0170359	0.172722	0.677832	0.00127865	0.000610582
ss65166625	rs43254089	1	100.162	0.104585	2.26711	0.1326	0.046211	0.008655	0.939014	0.332868	0.023879	0.00447237	2.5413	0.111358	0.00786846	0.00147371
	rs29025486	1	100.186	0.113181	2.24453	0.134541	0.044783	0.0089898	2.44008	0.118725	0.0374497	0.00751771	0.622513	0.430384	0.0037981	0.000762436
ss65166758	rs43255022	1	100.261	0.448424	3.95077	0.0472413	0.0370185	0.0183123	1.38835	0.239086	0.0176354	0.00872387	5.72541	0.0169853	0.00716267	0.00354323
ss65166895	rs43256659	1	100.339	0.444842	3.4629	0.0631816	0.0344724	0.0170264	1.34112	0.247235	0.0172347	0.0085125	5.15936	0.0234259	0.00676366	0.00334068
ss61539877	rs41638832	1	100.434	0.885387	0.335861	0.562415	0.0169076	0.00343146	0.674162	0.411885	0.0192104	0.00389883	5.64291	0.0177959	0.0111073	0.00225427
ss61539878	rs41638833	1	100.46	0.215616	3.39375	0.0658691	0.0423539	0.0143263	0.465782	0.495161	0.0126129	0.00426633	2.30357	0.129531	0.00561901	0.00190064
ss61539879	rs41638834	1	100.482	0.560888	4.15367	0.041922	0.0370342	0.0182425	3.70136	0.0547757	0.0280521	0.0138181	2.71908	0.0996062	0.00482571	0.00237707
ss61539880	rs41638835	1	100.547	0.823066	16.1257	6.57174e-05	0.0999372	0.0291074	7.69339	0.0056908	0.0557024	0.0162237	10.4478	0.00128586	0.0129983	0.00378586
ss61508775	rs41607232	1	100.575	0.738539	1.24936	0.26406	0.0243129	0.00938962	0.0154875	0.900996	0.00217335	0.000839346	1.05719	0.304213	0.00360036	0.00139046
ss61539892	rs41638847	1	100.675	0.570201	1.52551	0.217205	0.0230337	0.0112898	2.35904	0.125013	0.0229627	0.011255	6.79565	0.0093337	0.00779116	0.00381879
ss61483000	rs41583674	1	100.754	0.569484	1.2992	0.254751	0.021481	0.0105331	2.0201	0.155676	0.0214752	0.0105302	6.32811	0.012108	0.00759993	0.00372658
ss64336634	rs42586578	1	100.906	0.58596	0.00473009	0.945188	0.00129264	0.000627218	0.24197	0.622942	0.00741493	0.00359789	0.178774	0.672559	0.00127818	0.000620199
ss64336562	rs42586542	1	100.935	0.449857	2.03346	0.154318	0.0266308	0.0131815	0.121858	0.727133	0.00523658	0.00259196	0.0333987	0.855045	0.000549856	0.000272163
ss61567850	rs41665648	1	100.971	0.623926	0.0490816	0.824734	0.00431794	0.00202634	0.562531	0.453496	0.0117216	0.00550078	0.742981	0.389004	0.00270122	0.00126764
	rs29022894	1	101.001	0.676218	0.841534	0.359276	0.017979	0.0078729	1.17464	0.278826	0.0170349	0.00745948	17.6587	2.98722e-05	0.0130991	0.00573602
ss64849183	rs42940101	1	101.091	0.871777	0.00122449	0.972096	0.000992526	0.000221894	0.259973	0.610301	0.0115986	0.00259303	0.0100266	0.920268	0.000456831	0.000102131
ss105261920		1	101.116	0.276504	0.00162645	0.967842	0.000878642	0.000351544	0.0542542	0.815888	0.00407055	0.00162862	4.19187	0.0409932	0.00715807	0.00286394
ss61478035	rs41582753	1	101.161	0.67192	1.98527	0.159283	0.0292263	0.0128855	2.33804	0.126703	0.0254356	0.0112142	5.43151	0.0200614	0.00776112	0.00342178
ss61511825	rs41615129	1	101.206	0.456304	0.131089	0.717416	0.00686726	0.0034074	0.0843668	0.771551	0.00441936	0.00219281	22.8246	2.16562e-06	0.0143485	0.00711944
ss86303063		1	101.253	0.487106	0.740019	0.389951	0.0161804	0.00808482	0.420374	0.516964	0.00978466	0.00488907	19.7757	1.01341e-05	0.0132803	0.00663573
ss61477836	rs41580656	1	101.333	0.168338	0.163039	0.686498	0.00992219	0.00277822	0.527805	0.467775	0.0143167	0.00400867	2.0469	0.152965	0.00564703	0.00158117
ss64535046	rs42683375	1	101.469	0.527937	0.831361	0.362195	0.0168092	0.00837836	0.40284	0.525835	0.00938884	0.00467976	2.12111	0.145732	0.00431684	0.00215168
ss64535278	rs42684186	1	101.526	0.12894	13.5702	0.000247642	0.104694	0.0235173	6.32437	0.0121333	0.0576269	0.0129447	12.9023	0.000351283	0.0164323	0.00369118
ss65168854	rs43256310	1	101.56	0.343123	2.29484	0.130258	0.0287048	0.0129396	5.33183e-06	0.998158	3.51551e-05	1.58472e-05	4.8099	0.0286269	0.00667308	0.00300809
ss61540463	rs41643602	1	101.585	0.426218	8.90186	0.00294849	0.0576419	0.0281934	12.6623	0.000398435	0.0549994	0.0269009	7.54479	0.00617399	0.00854625	0.00418008
	rs29020368	1	101.605	0.565903	7.51297	0.0062828	0.0523465	0.0257185	10.7404	0.00110028	0.0500906	0.0246102	8.24532	0.00420991	0.00881873	0.00433276
ss61540462	rs41643601	1	101.657	0.222063	4.37666	0.0367962	0.0473115	0.0163462	14.6563	0.000140629	0.0689446	0.0238205	1.72428	0.189576	0.00478584	0.00165352
ss105261012		1	101.714	0.819484	7.9321	0.00499408	0.0660441	0.0195398	9.71602	0.00190188	0.0585589	0.0173252	0.950171	0.330015	0.00369604	0.00109351
ss65168615	rs43255173	1	101.736	0.10745	2.5544	0.110441	0.0481902	0.0092433	1.19616	0.27447	0.0264782	0.00507875	2.73952	0.0983452	0.00802732	0.00153971
ss61508831	rs41607285	1	101.764	0.0730659	5.94766	0.0149857	0.0865568	c	3.94808	0.0473164	0.0566496	0.00767345	4.90493	0.0271033	0.0126513	0.00171368
ss61483252	rs41585823	1	101.8	0.434097	2.24093	0.134854	0.0281224	0.0138169	7.05138	0.00810165	0.039879	0.0195931	2.94228	0.0867342	0.00518238	0.00254617
ss61483245	rs41585816	1	101.862	0.698424	5.48816	0.0194265	0.0481801	0.0202962	4.54961	0.0332755	0.0352121	0.0148333	2.05061	0.152594	0.00475085	0.00200132
ss86299185		1	101.989	0.505731	1.47542	0.224904	0.0228186	0.0114078	0.825715	0.363829	0.0136996	0.00684891	7.78212	0.0054209	0.0083946	0.00419675
ss65168116	rs43258773	1	102.073	0.190544	10.44	0.00129124	0.0761885	0.0235022	16.0116	6.9704e-05	0.0753895	0.0232557	0.136898	0.711497	0.00141418	0.000436238
ss86297518		1	102.122	0.101003	10.3723	0.00133872	0.0970184	0.0176188	3.14731	0.0764894	0.04309	0.00782525	4.84573	0.0280421	0.0107087	0.00194473
ss65168005	rs43258062	1	102.204	0.0787966	3.00147	0.0836319	0.0586862	0.00851979	1.28035	0.258224	0.030784	0.00446908	5.30259	0.0215878	0.0125248	0.00181829
ss65167864	rs43255821	1	102.281	0.388252	6.28921	0.0123741	0.0496665	0.0235928	4.97271	0.0260684	0.0354594	0.0168441	8.70302	0.00328346	0.00938825	0.00445965
ss61540447	rs41643588	1	102.366	0.206304	17.0622	4.05745e-05	0.0960182	0.0314445	25.9271	4.56928e-07	0.0943605	0.0309016	2.04519	0.153137	0.00540699	0.00177071
ss65167816	rs43255773	1	102.417	0.128223	0.269198	0.604035	0.0142262	0.00318047	2.00259	0.157478	0.0310861	0.00694975	5.07459	0.0245897	0.00990184	0.0022137
ss64649880	rs42742620	1	102.44	0.87106	0.327028	0.567599	0.0156553	0.00351662	2.33101	0.127274	0.0334791	0.00752038	4.69444	0.0305991	0.0095117	0.0021366
ss64649760	rs42742505	1	102.481	0.801576	0.597276	0.439882	0.0181318	0.00576779	0.462454	0.496705	0.0127994	0.00407153	1.49908	0.221228	0.00461921	0.00146939
ss61516643	rs41617944	1	102.515	0.141117	10.5703	0.00120459	0.0863386	0.020929	5.35417	0.0209631	0.0494737	0.0119928	0.443661	0.505581	0.00286615	0.000694774
ss65167763	rs43254920	1	102.542	0.166189	0.291075	0.589705	0.0133751	0.00370679	3.37028	0.0668089	0.0364276	0.0100956	6.70628	0.00980827	0.0102842	0.00285016
ss86292508		1	102.635	0.182665	4.33861	0.0376218	0.0495528	0.0147963	1.16936	0.279908	0.0206828	0.0061758	15.1985	0.000106144	0.0148049	0.00442068
ss63867900	rs42391114	1	102.722	0.129656	1.29793	0.254983	0.0313855	0.00708343	0.156957	0.692096	0.00876208	0.00197752	9.11607	0.00262639	0.0133074	0.00300336
ss63867648	rs42390288	1	102.791	0.180516	0.000642228	0.979789	0.0006221	0.000184054	0.00401486	0.949496	0.00124769	0.000369141	3.57575	0.0590441	0.00744827	0.00220364
ss63867514	rs42389621	1	102.828	0.747851	0.0113034	0.915361	0.0023422	0.000883339	1.16594	0.280612	0.0190659	0.0071905	1.33711	0.247941	0.00409494	0.00154437
ss63867284	rs42388806	1	102.875	0.136103	7.00767	0.00829977	0.0721465	0.0169658	2.05327	0.152328	0.0314374	0.00739275	15.2082	0.000105613	0.0170013	0.003998
ss61520099		1	103.005	0.627507	2.05307	0.152349	0.0279077	0.0130464	1.5439	0.214456	0.0194201	0.00907859	9.26598	0.00242248	0.00949215	0.00443743
ss117966351		1	103.026	0.584527	4.57183	0.0328495	0.0408321	0.0198326	2.07198	0.150476	0.0220895	0.0107291	15.8999	7.38428e-05	0.0121572	0.00590489
ss63867094	rs42387812	1	103.06	0.94914	2.38509	0.122952	0.0651902	0.00629384	0.140158	0.708238	0.0126966	0.00122581	1.66183	0.197784	0.0087494	0.000844718
ss61476625	rs41577779	1	103.096	0.403295	3.37107	0.0667771	0.0343791	0.0165465	1.11714	0.290902	0.015901	0.0076531	1.00908	0.315472	0.0030317	0.00145915
ss61506812	rs41608306	1	103.168	0.592407	0.328099	0.566966	0.0109339	0.0052802	0.0673349	0.795334	0.00397406	0.00191916	2.54628	0.111008	0.00489516	0.00236398
ss61517013	rs41621210	1	103.229	0.691261	2.40887	0.121104	0.0312769	0.0133502	0.701303	0.402634	0.0135538	0.00578527	2.70073	0.100754	0.00532704	0.00227379
ss61517016		1	103.275	0.558739	0.542525	0.461636	0.0140708	0.0069383	0.0693932	0.7923	0.00403808	0.00199117	0.521872	0.470287	0.00222088	0.00109511
ss63626415	rs42295315	1	103.356	0.233524	8.0045	0.00480049	0.060649	0.0217112	2.63315	0.105107	0.0280103	0.0100272	8.62812	0.0034195	0.0101286	0.00362586
ss65012451	rs43103300	1	103.377	0.247851	8.80865	0.00310096	0.0615843	0.0229612	2.91763	0.0880623	0.0285505	0.0106448	8.72178	0.00325027	0.00986218	0.00367703
		1	103.403	0.36533	3.78444	0.0521334	0.0380857	0.0176614	9.12677	0.00261128	0.0472634	0.0219173	4.23037	0.040079	0.00647522	0.00300274
	rs29026147	1	103.459	0.580229	9.55862	0.00206959	0.0584478	0.0284715	18.5417	1.90106e-05	0.064887	0.0316082	0.261548	0.609221	0.00156616	0.000762919
ss63626289	rs42295273	1	103.501	0.310888	0.741839	0.389369	0.0170697	0.00731391	0.0093382	0.923045	0.00153707	0.000658593	0.00172107	0.966921	0.000132423	5.67398e-05
ss61567732	rs41665136	1	103.537	0.911175	0.316142	0.574116	0.0179584	0.00290694	4.52943	0.0336673	0.054362	0.00879961	0.695769	0.404495	0.00428394	0.000693444
	rs29020933	1	103.578	0.461318	0.000398074	0.984088	0.000363763	0.000180793	1.57926	0.20929	0.0183582	0.00912416	1.38939	0.23891	0.00345489	0.00171711
ss61567727	rs41665131	1	103.601	0.536533	0.540634	0.462418	0.0133832	0.00665587	2.64867	0.104089	0.0237261	0.0117997	1.42393	0.233164	0.00349332	0.00173733
ss61496389		1	103.638	0.334527	0.70504	0.401384	0.0160695	0.00715475	0.0244856	0.875701	0.0024034	0.00107008	0.12939	0.719174	0.00110865	0.000493614
ss63625404	rs42293088	1	103.684	0.489255	0.792988	0.373506	0.0168064	0.0083993	0.340163	0.559924	0.00883255	0.00441424	3.57116	0.0592064	0.00572915	0.00286325
ss63625293	rs42293051	1	103.709	0.831662	7.38069	0.00675659	0.0662678	0.018555	4.31462	0.0381524	0.0407318	0.0114049	5.52292	0.0190472	0.00923705	0.00258638
ss63624894	rs42291618	1	103.738	0.863897	3.92979	0.0478307	0.0541256	0.0127281	1.74663	0.186735	0.0289905	0.00681735	8.1438	0.00444925	0.0124987	0.00293916
ss117975115		1	103.842	0.831662	4.98792	0.0258419	0.0570904	0.0159854	5.70577	0.0171747	0.0489547	0.0137074	0.393644	0.530596	0.00258797	0.000724634
ss117975116		1	103.924	0.501433	0.391368	0.531786	0.011658	0.00582898	0.0225148	0.880769	0.00224359	0.00112178	0.0687869	0.793189	0.000786728	0.000393361
ss64702504	rs42797539	1	103.987	0.0873926	0.0537224	0.816776	0.0077133	0.00123035	0.0158707	0.899785	0.003363	0.000536433	0.0682861	0.793926	0.00139828	0.00022304
ss64827910	rs42918612	1	104.032	0.0558739	0.555729	0.456238	0.0302992	0.00319669	0.263243	0.608064	0.016731	0.00176519	1.12394	0.289439	0.00692446	0.000730559
ss62702145	rs41968322	1	104.121	0.944842	0.399458	0.527577	0.0258308	0.00269235	0.346448	0.556322	0.0192971	0.00201134	0.869136	0.351518	0.00612328	0.000638233
ss62701998	rs41968279	1	104.142	0.0587393	0.457742	0.498906	0.0269257	0.00297739	0.122045	0.726933	0.0111551	0.00123351	0.455026	0.500182	0.00431595	0.000477248
ss62701872	rs41968237	1	104.164	0.944842	0.399458	0.527577	0.0258308	0.00269235	0.346448	0.556322	0.0192971	0.00201134	0.869136	0.351518	0.00612328	0.000638233
ss61543973	rs41639575	1	104.238	0.195559	1.81486	0.178364	0.0311059	0.00978689	3.82933	0.0507626	0.0361923	0.0113872	8.72054	0.00325246	0.0109187	0.00343537
ss86297974		1	104.289	0.184814	0.870739	0.351074	0.0221272	0.00666728	2.66105	0.103285	0.0309893	0.00933754	7.28105	0.00713751	0.010248	0.00308787
ss65171513	rs43257460	1	104.371	0.189828	0.0303354	0.861782	0.00416003	0.00127957	0.949906	0.330082	0.0186609	0.00573985	3.06544	0.0804139	0.00671277	0.00206476
ss86308545		1	104.403	0.690544	2.14454	0.143529	0.0304694	0.0130222	0.0106932	0.917669	0.00172851	0.00073874	4.15537	0.0418802	0.00681306	0.0029118
ss61540930	rs41639071	1	104.491	0.301576	6.92622	0.00868228	0.0536857	0.0226154	1.16241	0.281339	0.0177149	0.00746251	4.06337	0.0442069	0.00663061	0.00279318
ss86284790		1	104.536	0.724212	0.847948	0.357452	0.0199298	0.0079611	4.78458	0.0290476	0.0378682	0.0151267	1.04521	0.306968	0.0035593	0.00142179
ss105275357		1	104.563	0.719198	1.10059	0.2945	0.0224586	0.00907113	5.14607	0.0236046	0.0388426	0.0156887	1.361	0.243764	0.00401701	0.00162249
ss64775302	rs42870862	1	104.602	0.724212	0.847948	0.357452	0.0199298	0.0079611	4.78458	0.0290476	0.0378682	0.0151267	1.04521	0.306968	0.0035593	0.00142179
ss65008238	rs43104499	1	104.638	0.722063	1.14729	0.284488	0.0229261	0.00920199	5.11373	0.0240451	0.0387159	0.0155396	1.10204	0.294183	0.00361529	0.00145109
ss61483262	rs41576339	1	104.671	0.422636	0.539145	0.463034	0.0143971	0.00702622	0.656322	0.418138	0.0127409	0.00621795	0.517392	0.472198	0.00226867	0.00110718
ss65171100	rs43259751	1	104.73	0.498567	0.571446	0.449941	0.0144999	0.0072499	1.97906	0.159936	0.0216235	0.0108117	2.35846	0.12506	0.00473314	0.00236655
ss61540492	rs41644831	1	104.767	0.500716	0.556194	0.45605	0.0143284	0.00716416	2.00484	0.157245	0.0217987	0.0108993	2.34098	0.126465	0.00472339	0.00236169
ss65170916	rs43258367	1	104.804	0.871777	1.48695	0.223103	0.0331035	0.00740076	0.012628	0.910559	0.00244969	0.000547663	2.8524	0.0916856	0.00736947	0.00164755
ss65170894	rs43258348	1	104.858	0.0709169	0.0661998	0.797028	0.00898758	0.00118434	2.83402	0.0927354	0.0470772	0.00620361	0.00240911	0.960867	0.000275753	3.63375e-05
ss65170815	rs43257669	1	104.888	0.924785	0.0030694	0.955834	0.0018758	0.000260952	2.55734	0.110237	0.0433525	0.006031	0.121364	0.727665	0.00189682	0.000263877
ss86306448		1	104.922	0.454155	0.595166	0.44069	0.0144696	0.00717399	2.85219	0.0916977	0.0253678	0.0125773	0.389859	0.532578	0.00188449	0.000934321
ss65131565	rs43221199	1	105.165	0.111032	0.0541914	0.815993	0.00683895	0.00135006	1.84435	0.174882	0.0319627	0.00630967	8.0071	0.00479368	0.0132929	0.00262411
ss65131124	rs43217858	1	105.35	0.815186	0.644319	0.422425	0.018778	0.0056581	0.00609803	0.937779	0.00146606	0.000441747	1.07656	0.299828	0.0039045	0.00117649
ss61481711	rs41580916	1	105.442	0.816619	0.477462	0.489804	0.0161871	0.00484811	4.8729e-06	0.998239	4.14955e-05	1.24281e-05	0.850411	0.356756	0.00347523	0.00104085
ss61537364	rs41639661	1	105.5	0.643983	1.22575	0.268617	0.021729	0.00996355	11.8622	0.000607197	0.0538133	0.0246754	0.823426	0.364494	0.00286599	0.00131416
ss65170726	rs43256880	1	105.551	0.378223	1.50039	0.221026	0.0241143	0.0113419	13.183	0.000303231	0.0568629	0.026745	1.35091	0.245517	0.00368109	0.00173137
ss65170755	rs43256909	1	105.601	0.40616	20.7358	6.22325e-06	0.0867993	0.0418709	34.677	6.05605e-09	0.0891771	0.043018	6.06254	0.0140492	0.00763205	0.00368161
ss65088037	rs43174752	1	105.688	0.374642	1.84385	0.174941	0.0261286	0.0122431	12.5227	0.00042877	0.0542078	0.0254002	0.0530806	0.817855	0.000714173	0.000334641
ss65169998	rs43259154	1	105.781	0.352436	2.2982	0.129978	0.0297239	0.0135675	14.5495	0.000148653	0.0594726	0.0271463	0.535642	0.464491	0.00231152	0.00105509
ss61531716	rs41629268	1	105.829	0.369628	41.9605	1.76114e-10	0.125499	0.0584831	29.9508	6.18894e-08	0.0857524	0.0399611	43.41	8.7616e-11	0.0205223	0.0095635
ss64848121	rs42940149	1	105.918	0.613181	37.963	1.21985e-09	0.117174	0.0555852	27.7262	1.8645e-07	0.0808926	0.0383739	38.5113	9.34614e-10	0.0189886	0.00900782
ss64558112	rs42698829	1	106.015	0.389685	37.6324	1.43251e-09	0.115634	0.0550027	27.1064	2.53783e-07	0.0792941	0.0377171	39.2293	6.59707e-10	0.0189824	0.00902919
ss64557900	rs42697824	1	106.08	0.267908	34.2926	7.30965e-09	0.121825	0.047788	33.2399	1.22469e-08	0.0962808	0.0377678	16.3613	5.8199e-05	0.0137107	0.00537827
ss61531203	rs41633163	1	106.204	0.387536	38.18	1.09775e-09	0.117225	0.0556472	27.8658	1.73955e-07	0.0809043	0.0384056	38.7406	8.36175e-10	0.018999	0.00901889
ss65022303	rs43113331	1	106.238	0.612464	38.18	1.09775e-09	0.117225	0.0556472	27.8658	1.73955e-07	0.0809043	0.0384056	38.7406	8.36175e-10	0.018999	0.00901889
ss64563276	rs42699492	1	106.272	0.116046	0.0350724	0.851499	0.00542677	0.00111335	1.36029	0.243886	0.0270843	0.00555656	7.70876	0.00564309	0.0128677	0.00263991
ss61537376		1	106.299	0.242837	0.358952	0.549284	0.0130603	0.00480272	0.439684	0.507495	0.0115941	0.00426355	0.415431	0.519438	0.00226014	0.000831129
ss65109732	rs43197096	1	106.367	0.0952722	0.0121485	0.912266	0.00338452	0.00058346	2.2357	0.135309	0.0367712	0.00633901	1.13275	0.287558	0.00525327	0.000905616
ss65169112	rs43257968	1	106.47	0.138252	0.0658637	0.797533	0.00695646	0.00165756	3.0634	0.0805145	0.0379746	0.00904847	0.599371	0.439081	0.00337519	0.00080423
ss65168892	rs43256448	1	106.582	0.245702	2.2868	0.130933	0.0331582	0.0122906	0.0415868	0.838469	0.00359263	0.00133166	9.27064	0.0024164	0.0106893	0.00396215
ss61508834	rs41607288	1	106.618	0.527937	0.00242091	0.960772	0.000926541	0.000461824	0.367884	0.544358	0.00915957	0.00456549	1.70697	0.191811	0.00395382	0.00197074
ss61483255	rs41576332	1	106.684	0.890401	0.951387	0.329705	0.0286494	0.00559162	1.13366	0.287364	0.0250831	0.00489557	8.89197	0.00296431	0.0140122	0.00273482
ss61568394	rs41663692	1	106.739	0.696275	0.943873	0.331621	0.019598	0.00828901	0.183832	0.668233	0.00694166	0.00293599	2.53437	0.111846	0.00516317	0.00218377
ss86302537		1	106.837	0.42192	3.74748	0.0532917	0.0367529	0.0179283	3.4439	0.0639081	0.0282684	0.0137895	4.39255	0.0364568	0.00640033	0.00312213
ss86337507		1	106.943	0.744269	18.1337	2.34216e-05	0.0908678	0.0345902	15.5344	8.91976e-05	0.0675877	0.0257283	12.2152	0.000504063	0.0120527	0.00458805
		1	106.965	0.191261	5.12918	0.0238336	0.053586	0.0165774	1.60231	0.205999	0.0240855	0.00745111	9.46202	0.00217989	0.0116766	0.00361228
ss65173017	rs43263261	1	107.217	0.80659	11.87	0.000604678	0.08193	0.0255626	6.05925	0.0140751	0.0471491	0.0147107	0.678492	0.410389	0.00317615	0.000990973
ss65172971	rs43262015	1	107.238	0.488539	0.126106	0.722612	0.00668717	0.00334183	0.938648	0.332962	0.0146262	0.00730927	3.84507	0.0502908	0.00592658	0.00296173
ss65172949	rs43261993	1	107.267	0.808023	11.7816	0.000633581	0.0821305	0.0254805	6.32611	0.0121215	0.0484628	0.0150353	0.540936	0.462293	0.00285367	0.000885334
	rs29011752	1	107.291	0.488539	0.126106	0.722612	0.00668717	0.00334183	0.938648	0.332962	0.0146262	0.00730927	3.84507	0.0502908	0.00592658	0.00296173
	rs29012506	1	107.4	0.500716	21.8665	3.51146e-06	0.0861614	0.0430806	12.1523	0.000521044	0.0518766	0.0259383	6.8059	0.0092808	0.00781811	0.00390905
ss61567522	rs41663229	1	107.442	0.260745	1.20702	0.272302	0.023744	0.00915365	3.04122	0.0816163	0.0301932	0.0116399	2.35209	0.12557	0.00532967	0.00205466
ss117966199		1	107.488	0.885387	1.0227	0.312231	0.0299033	0.006069	3.50002	0.0617873	0.0442963	0.00899012	0.0483571	0.826012	0.00104661	0.000212413
ss61483555	rs41578722	1	107.547	0.647564	26.5033	3.42743e-07	0.0984007	0.044915	16.6068	5.12853e-05	0.0629138	0.028717	13.5241	0.00025367	0.0114141	0.00520996
ss61567530	rs41663537	1	107.63	0.245702	2.99803	0.0838092	0.0371211	0.0137595	4.37989	0.0367268	0.0359553	0.0133274	4.06518	0.0441598	0.00694731	0.00257512
ss61540998	rs41640336	1	107.653	0.75	2.90117	0.0889619	0.0365118	0.0136919	4.21559	0.0404273	0.0352715	0.0132268	4.4794	0.0346601	0.00728887	0.00273333
ss65172834	rs43261179	1	107.678	0.737106	2.168	0.141362	0.0303865	0.0117766	3.76185	0.0528382	0.0320711	0.0124295	3.55552	0.059764	0.00625376	0.00242372
ss65172745	rs43260190	1	107.744	0.413324	0.208461	0.648119	0.00849045	0.00411765	1.25072	0.263802	0.0166698	0.00808445	0.706647	0.400848	0.00251441	0.00121942
ss65172692	rs43260137	1	107.77	0.590258	0.145127	0.703352	0.00707318	0.00342135	1.32965	0.249263	0.0171593	0.00830006	0.430161	0.512127	0.00195904	0.000947601
ss61540974	rs41578721	1	107.803	0.408309	0.221204	0.638271	0.00873969	0.0042229	1.32241	0.250554	0.0171277	0.00827586	0.640412	0.423835	0.00239198	0.00115577
ss65172659	rs43259704	1	107.837	0.183381	0.576433	0.447971	0.018313	0.00548482	0.11767	0.731679	0.00663924	0.00198848	1.41856	0.234047	0.00461923	0.00138348
ss86338825		1	107.859	0.477077	0.326291	0.568035	0.0105007	0.00523931	0.41874	0.51778	0.00954151	0.00476073	1.72382	0.189635	0.00387979	0.00193582
ss65172529	rs43258874	1	107.917	0.893266	0.807142	0.369277	0.0266017	0.00507249	0.0140648	0.90563	0.00281843	0.000537426	6.01552	0.014425	0.011639	0.00221936
ss61540971		1	108.045	0.535817	15.6922	8.22076e-05	0.0726069	0.0361172	9.70125	0.00191701	0.0459878	0.0228759	23.8448	1.29634e-06	0.0143167	0.00712161
ss65172344	rs43256591	1	108.074	0.374642	37.5848	1.46608e-09	0.11639	0.054537	25.6112	5.35027e-07	0.0777067	0.0364111	36.7698	2.18001e-09	0.0185356	0.00868522
ss61540970	rs41639109	1	108.137	0.69341	13.9652	0.000201497	0.076377	0.0324744	17.6337	3.02582e-05	0.0686672	0.0291963	2.08582	0.149122	0.00478942	0.00203639
ss65172247	rs43255695	1	108.182	0.404011	13.4725	0.000260614	0.0693372	0.0333909	18.1475	2.32558e-05	0.0643409	0.0309848	4.20846	0.0405965	0.00627892	0.00302375
ss86338785		1	108.205	0.463467	17.2379	3.70716e-05	0.0760517	0.0378229	14.0972	0.00018811	0.0552904	0.0274976	17.2207	3.74004e-05	0.0122307	0.00608268
ss117966313		1	108.25	0.451289	6.98318	0.00841294	0.0480993	0.0238214	7.30013	0.0070629	0.0394402	0.0195329	13.4065	0.000269765	0.0106744	0.00528657
ss65171854	rs43260098	1	108.291	0.578797	3.77025	0.0525751	0.0359929	0.0175495	14.6355	0.000142155	0.0564481	0.0275231	1.90166	0.168336	0.00411878	0.00200825
ss65171775	rs43259319	1	108.317	0.57808	3.66341	0.0560295	0.0355162	0.017325	14.6031	0.000144572	0.0564411	0.0275324	1.87671	0.17115	0.00409564	0.00199788
ss117963509		1	108.366	0.573066	4.33115	0.037786	0.0386533	0.0189139	15.6268	8.50386e-05	0.0584258	0.0285891	1.66272	0.197665	0.00386112	0.00188933
	rs29022224	1	108.416	0.197708	5.8149	0.0161489	0.0547228	0.0173602	11.8301	0.000617581	0.0623443	0.019778	0.00428148	0.947848	0.000239914	7.61099e-05
ss65173270	rs43257188	1	108.511	0.777221	9.95475	0.00167345	0.0717957	0.0248627	2.49235	0.114855	0.0289704	0.0100324	15.1883	0.000106706	0.0142169	0.00492327
ss65173285	rs43257203	1	108.549	0.777221	8.52632	0.00361361	0.0665441	0.0230441	2.12572	0.145296	0.0267746	0.00927198	14.0435	0.000193442	0.0136892	0.00474052
ss65364546	rs43449923	1	108.622	0.192693	11.2087	0.000857953	0.0807141	0.0251122	2.34901	0.125817	0.0298271	0.00927996	16.2794	6.07086e-05	0.0155957	0.00485222
ss86294577		1	108.652	0.195559	10.9126	0.00100401	0.0794707	0.0250039	2.63105	0.105245	0.0314866	0.00990665	14.8128	0.000129648	0.0148566	0.00467436
ss65173863	rs43263479	1	108.864	0.504298	14.7518	0.000133819	0.0718536	0.0359241	7.38581	0.00673758	0.0409965	0.0204967	20.9776	5.50532e-06	0.0137291	0.00686404
ss61476352	rs41575613	1	108.937	0.104585	1.5052	0.220287	0.0376387	0.00704947	2.81174	0.0940259	0.0412264	0.00772142	0.101403	0.750248	0.00157299	0.000294611
ss61523818	rs41623577	1	108.967	0.818768	13.7324	0.000227518	0.0897078	0.0266229	4.74938	0.0296434	0.0425893	0.0126394	15.7427	8.00929e-05	0.0154346	0.0045806
ss65169843	rs43257799	1	109.028	0.527221	0.146737	0.70179	0.00744525	0.00371159	0.0520684	0.819569	0.00355784	0.00177365	0.0223699	0.881151	0.000467906	0.00023326
ss117966387		1	109.088	0.49212	2.57097	0.109295	0.0307322	0.0153623	0.111533	0.738506	0.00514367	0.00257119	1.4762	0.224781	0.00375078	0.00187492
ss105259680		1	109.108	0.18553	10.8164	0.0010567	0.080179	0.0242315	12.5177	0.000429896	0.0691064	0.0208852	11.1618	0.000879577	0.0131016	0.00395953
ss86273774		1	109.133	0.285817	0.437171	0.50871	0.0137457	0.0056117	0.907656	0.341068	0.0158824	0.00648401	1.49722	0.221514	0.0040911	0.0016702
ss86336803		1	109.183	0.371777	11.0371	0.000939747	0.0629747	0.0294166	9.4093	0.0022426	0.0466957	0.0218124	5.61818	0.0180467	0.00725783	0.00339026
ss86337776		1	109.216	0.323782	9.05868	0.00270901	0.0610347	0.0267268	3.35466	0.0674423	0.0299153	0.0130997	11.2694	0.000830809	0.0109386	0.00478994
ss65169478	rs43255435	1	109.253	0.168338	0.0421894	0.837319	0.00524572	0.00146881	0.312952	0.576055	0.0114582	0.0032083	0.0655544	0.797999	0.00105192	0.000294538
ss61540465	rs41643604	1	109.286	0.588109	7.27154	0.00717502	0.0499965	0.024222	7.94841	0.00494979	0.0419102	0.0203044	0.0053669	0.941621	0.000219773	0.000106474
ss61483562	rs41578729	1	109.329	0.579513	12.4575	0.000443709	0.0651993	0.0317752	11.1405	0.000889585	0.0495045	0.0241263	1.46626	0.226347	0.00362876	0.0017685
ss65173564	rs43260382	1	109.386	0.616762	6.36122	0.0118861	0.0473391	0.0223788	7.59614	0.00600244	0.0414597	0.0195994	0.0108146	0.917205	0.000315577	0.000149184
ss65173712	rs43261328	1	109.482	0.502865	1.60716	0.205315	0.0236384	0.0118188	3.84359	0.050335	0.0292767	0.0146379	0.840129	0.359677	0.00275212	0.00137602
ss64037158	rs42443533	1	109.547	0.0859599	1.4597	0.227387	0.040458	0.00635763	1.676	0.195886	0.0347694	0.00546372	0.599595	0.438995	0.0041727	0.000655704
ss61524405	rs41620647	1	109.569	0.504298	6.29936	0.012304	0.0468885	0.0234425	13.8985	0.00020863	0.055568	0.027782	0.416682	0.51881	0.00194869	0.000974274
ss86339512		1	109.609	0.0981375	0.18495	0.667287	0.0135203	0.00239328	0.282006	0.595559	0.0133911	0.00237041	2.59537	0.10763	0.00813362	0.00143976
ss61522637	rs41620808	1	109.643	0.324499	1.55616	0.212648	0.0247772	0.0108623	0.0063884	0.936318	0.00127487	0.0005589	0.634443	0.426002	0.00254782	0.00111696
ss61522635		1	109.683	0.457736	0.247579	0.618942	0.00918365	0.00455902	0.297445	0.585663	0.00807434	0.00400832	0.151649	0.697084	0.00115694	0.000574336
ss86338626		1	109.717	0.222779	3.71504	0.0543309	0.0434955	0.0150624	5.70862	0.017147	0.0431888	0.0149562	1.25797	0.262423	0.00408071	0.00141314
ss86285022		1	109.8	0.19914	4.22339	0.040243	0.0479721	0.0153015	5.04405	0.0250236	0.0420295	0.013406	5.6969	0.017261	0.00895799	0.0028573
ss61522638	rs41620809	1	109.837	0.911891	0.613569	0.433713	0.0260158	0.00418052	3.3486	0.0676898	0.0486567	0.00781871	0.157801	0.691311	0.00212268	0.000341097
ss61507051	rs41602353	1	109.872	0.109599	3.26231	0.0713211	0.0540911	0.0105572	2.08525	0.149178	0.0347187	0.00677618	6.26834	0.0125193	0.0120328	0.00234848
ss117966342		1	109.917	0.887536	3.45763	0.0633823	0.054817	0.0109432	2.37556	0.123702	0.0364755	0.00728168	6.05505	0.0141084	0.0116455	0.0023248
ss63925182	rs42283451	1	109.945	0.886819	3.16027	0.0758873	0.0523114	0.0105011	2.14486	0.1435	0.0345944	0.00694453	5.68655	0.0173623	0.0112656	0.00226147
ss64977352	rs43070837	1	109.97	0.553009	17.3454	3.50809e-05	0.0778579	0.0384914	18.031	2.46848e-05	0.063646	0.0314653	1.96532	0.161392	0.0042636	0.00210784
ss61506390	rs41605402	1	110.017	0.534384	20.2257	8.06197e-06	0.0853434	0.0424699	16.9201	4.36482e-05	0.0627602	0.0312317	11.8488	0.000611494	0.0105746	0.00526228
ss86307480		1	110.037	0.493553	13.5837	0.00024589	0.0691791	0.0345838	11.2844	0.000824221	0.0506604	0.025326	8.91181	0.00293268	0.00904677	0.00452263
ss65024015	rs43111834	1	110.074	0.491404	12.4203	0.00045249	0.0663084	0.0331444	10.2885	0.00139991	0.0484835	0.0242346	9.29719	0.0023821	0.00925225	0.00462476
ss61531010	rs41631073	1	110.1	0.0351003	2.895	0.0893014	0.0827738	0.00560681	2.83866	0.0924693	0.0657499	0.00445367	1.09879	0.294896	0.00820693	0.000555909
ss86336502		1	110.194	0.699857	9.27686	0.00240833	0.060497	0.0254157	11.4737	0.000745615	0.0538851	0.0226379	5.5795	0.0184462	0.00757018	0.00318034
ss86273989		1	110.215	0.440544	0.142643	0.705783	0.00710144	0.00350052	0.0552669	0.814209	0.00354603	0.00174795	0.165366	0.684389	0.00123078	0.000606691
ss86282291		1	110.246	0.275788	5.2436	0.022326	0.047741	0.0190705	7.97252	0.00488502	0.0471295	0.0188263	4.65983	0.0312174	0.00724788	0.00289522
ss63801846	rs42355462	1	110.279	0.512894	9.28366	0.00239952	0.0570965	0.0285293	7.96504	0.00490503	0.0424629	0.0212173	8.57939	0.00351105	0.00883637	0.00441524
ss61475518	rs41575091	1	110.309	0.666189	0.410586	0.521883	0.0128253	0.0057042	0.0500748	0.822999	0.00359374	0.00159836	4.50392	0.0341699	0.00681638	0.00303167
ss63801746	rs42360611	1	110.354	0.434814	1.30313	0.254035	0.0217498	0.0106901	1.26939	0.260269	0.0172199	0.0084636	3.93433	0.0477025	0.00607051	0.00298366
ss86285948		1	110.404	0.444126	0.864366	0.352842	0.0177767	0.00877736	1.08306	0.298375	0.0159596	0.00788014	3.22321	0.0730348	0.00551545	0.00272329
ss86339126		1	110.425	0.439828	0.930464	0.335077	0.0183734	0.00905367	1.00218	0.317132	0.0152951	0.00753678	3.46778	0.0629966	0.00569852	0.00280799
ss61511965	rs41609675	1	110.462	0.838825	2.23152	0.135674	0.038693	0.0104624	8.28617	0.00411734	0.0595514	0.0161024	0.156832	0.692211	0.00165273	0.000446889
ss86297438		1	110.515	0.532235	0.741073	0.389614	0.0161353	0.00803411	3.66461	0.0559892	0.0287218	0.0143012	0.0566896	0.811877	0.000718624	0.000357819
ss86341492		1	110.537	0.936246	1.04871	0.306161	0.0380645	0.00454407	0.718852	0.396812	0.0252855	0.00301854	1.06622	0.302159	0.00617295	0.000736915
	rs29014005	1	110.568	0.880372	2.77975	0.0959128	0.0500572	0.0105437	2.99872	0.0837734	0.0416985	0.00878311	0.120041	0.729095	0.00167646	0.000353119
ss86323579		1	110.648	0.217765	0.722289	0.395686	0.0199306	0.00679008	0.295313	0.58701	0.0102258	0.0034838	0.44651	0.504219	0.00252208	0.000859238
ss86299609		1	110.68	0.920487	3.42161	0.0647721	0.0630729	0.00923269	1.14576	0.28481	0.029325	0.00429263	0.446307	0.504315	0.00367167	0.000537464
ss86340385		1	110.705	0.817335	17.9135	2.62166e-05	0.102254	0.0305326	6.88506	0.00888247	0.0512485	0.0153026	12.053	0.000549058	0.0135485	0.00404552
ss61517816	rs41619079	1	110.748	0.216332	21.3931	4.46094e-06	0.102685	0.034817	9.52049	0.00211243	0.0554092	0.0187874	11.0614	0.000927723	0.011966	0.00405725
ss61517814	rs41619077	1	110.872	0.648281	0.709291	0.399969	0.0162912	0.00742923	0.416818	0.518742	0.01002	0.00456936	4.93587	0.0266257	0.00689485	0.00314423
	rs29019282	1	110.941	0.137536	0.59171	0.442019	0.0212678	0.00504557	0.359126	0.549187	0.013293	0.00315363	6.98275	0.00841494	0.0117005	0.00277582
ss61514385	rs41611758	1	111.058	0.222779	1.72402	0.189609	0.0287899	0.00996987	1.48385	0.223586	0.0214288	0.00742073	1.01782	0.313388	0.00356119	0.00123323
ss64536422	rs42682258	1	111.091	0.222779	1.72402	0.189609	0.0287899	0.00996987	1.48385	0.223586	0.0214288	0.00742073	1.01782	0.313388	0.00356119	0.00123323
ss64536440	rs42682267	1	111.114	0.0601719	8.08517	0.00459378	0.111492	0.0126101	1.23726	0.266384	0.0351566	0.0039763	7.78837	0.00540241	0.017596	0.00199016
ss65130418	rs43219754	1	111.323	0.138968	2.69925	0.100847	0.0455099	0.0108911	3.9064	0.0484968	0.0438789	0.0105008	0.336187	0.562226	0.00258816	0.000619379
ss86282828		1	111.609	0.37894	4.42549	0.0357643	0.0406569	0.0191367	3.99335	0.0460689	0.0309898	0.0145866	8.68595	0.00331398	0.00914237	0.00430321
ss105242387		1	111.631	0.787966	10.7092	0.00111867	0.0768554	0.0256814	4.98162	0.0259355	0.0422189	0.0141075	4.29147	0.038672	0.00786503	0.00262811
ss63716076	rs42322961	1	111.746	0.0795129	18.2817	2.17131e-05	0.143726	0.0210387	12.0062	0.000562756	0.0938425	0.0137368	0.646732	0.421558	0.00440115	0.000644246
ss105242389		1	111.805	0.372493	4.15922	0.0417856	0.0399089	0.0186568	2.91956	0.0879577	0.0268454	0.0125498	7.52864	0.00622899	0.00862437	0.00403176
ss63716220	rs42323009	1	111.831	0.124642	2.75301	0.097522	0.0481321	0.010503	1.7238	0.189638	0.0305741	0.00667164	0.102552	0.748885	0.00149756	0.000326787
ss61506008	rs41601833	1	111.891	0.680516	5.90919	0.0153136	0.0475778	0.0206882	0.397847	0.528411	0.0099419	0.00432302	0.656017	0.418246	0.00256066	0.00111345
ss86300741		1	111.918	0.505731	4.27659	0.0390097	0.0392679	0.0196314	0.120488	0.72861	0.00530293	0.00265112	0.105837	0.745032	0.000997304	0.000498586
ss61513273		1	111.958	0.0666189	3.75473	0.0530625	0.0713435	0.0088724	1.83135	0.176408	0.0400223	0.00497724	0.579734	0.446675	0.00451752	0.000561806
ss61513279	rs41611562	1	112	0.833095	7.07701	0.00798774	0.0658859	0.0183226	2.43758	0.118914	0.0311203	0.00865442	0.208176	0.648343	0.00182713	0.000508117
ss61513282	rs41611565	1	112.037	0.0723496	11.6048	0.000695624	0.120825	0.0162183	0.927613	0.335819	0.0276106	0.00370618	19.1614	1.38561e-05	0.0248345	0.00333354
ss63717030	rs42324979	1	112.059	0.0902579	0.0399061	0.841723	0.00645532	0.00106011	0.261342	0.609362	0.0132492	0.00217582	2.48917	0.115086	0.008185	0.00134416
ss86321784		1	112.096	0.92765	10.4707	0.00127028	0.114838	0.0154147	1.01168	0.31485	0.0288272	0.00386949	19.2193	1.34529e-05	0.0248649	0.00333762
ss86288192		1	112.143	0.327364	1.28722	0.256951	0.0229812	0.0101208	0.207285	0.649046	0.00740333	0.00326038	0.062559	0.80257	0.000816156	0.00035943
ss61513278	rs41611561	1	112.234	0.909026	0.256774	0.612506	0.0163285	0.00270067	0.0325504	0.856877	0.00466419	0.000771438	2.84057	0.0923596	0.00871818	0.00144195
ss86339175		1	112.257	0.581662	1.84178	0.175182	0.0257985	0.0125552	0.191321	0.661955	0.00667779	0.00324983	1.29845	0.254889	0.00348793	0.00169745
ss86341222		1	112.319	0.169054	5.83305	0.0159845	0.0583454	0.0163922	0.731755	0.392609	0.0166374	0.00467428	1.90306	0.168179	0.00537806	0.00151097
ss61568072	rs41661378	1	112.528	0.958453	0.0316584	0.858831	0.00821667	0.000654394	0.0617559	0.803815	0.0092052	0.000733123	1.25971	0.262093	0.00832267	0.000662835
ss63636151	rs42296756	1	112.553	0.110315	10.6838	0.00113389	0.0957116	0.0187874	7.16579	0.00760574	0.0630339	0.012373	0.00251698	0.960002	0.000238133	4.67436e-05
ss86291804		1	112.661	0.494269	0.396271	0.529228	0.0119538	0.00597613	0.0866474	0.768571	0.00448483	0.00224212	2.22586	0.13617	0.00455417	0.00227678
ss86301375		1	112.692	0.495702	0.82367	0.364424	0.0172263	0.00861252	0.458165	0.498708	0.0103087	0.00515395	1.79058	0.181292	0.00408547	0.00204259
ss86340569		1	112.799	0.293696	1.79233	0.181079	0.0269867	0.0111962	3.83942	0.0504596	0.0316371	0.0131255	9.03286	0.00274703	0.00969741	0.00402324
ss86296970		1	112.847	0.148997	4.2097	0.040567	0.0530339	0.0134491	0.379196	0.538235	0.0128029	0.00324673	12.9638	0.000340129	0.014877	0.00377271
ss86320086		1	112.88	0.0702006	11.6367	0.000684019	0.12237	0.0159748	1.29901	0.254786	0.0330384	0.00431299	19.3114	1.28362e-05	0.0252121	0.00329131
ss86336327		1	113.131	0.817335	1.13078	0.287977	0.026585	0.00793821	1.18316	0.27709	0.0218129	0.00651325	0.011418	0.914935	0.00043021	0.000128459
ss65071112	rs43165194	1	113.223	0.340258	0.0254975	0.87318	0.00313547	0.00140772	1.99175	0.158605	0.0221981	0.00996619	0.802441	0.370674	0.0028283	0.00126981
ss86334289		1	113.266	0.727794	4.25923	0.0394077	0.043786	0.0173489	6.90182	0.00880036	0.0446267	0.017682	6.64809	0.0101305	0.00878991	0.00348274
ss86335400		1	113.308	0.925501	9.86835	0.00175272	0.110295	0.0152094	2.30263	0.129609	0.0429677	0.00592512	13.8723	0.000211499	0.0209692	0.0028916
ss65173740	rs43262256	1	113.338	0.274355	4.27767	0.038985	0.043406	0.0172829	8.46912	0.00372759	0.0488461	0.019449	6.1184	0.0136158	0.00834413	0.00332237
ss86312505		1	113.395	0.264327	7.60232	0.00598213	0.0582481	0.0226536	9.20852	0.00249867	0.0513652	0.0199768	10.7858	0.00107402	0.0111415	0.00433309
ss61473861	rs41574371	1	113.476	0.902579	13.2858	0.000287338	0.11254	0.0197913	2.04804	0.152851	0.0357277	0.0062831	17.0554	4.07167e-05	0.0204512	0.00359656
ss105297176		1	113.5	0.0924069	16.9857	4.22012e-05	0.129253	0.0216803	3.16009	0.0758958	0.0451601	0.00757496	20.4683	7.12762e-06	0.0227615	0.00381792
ss63857788	rs42388649	1	113.522	0.637536	5.85705	0.0157698	0.045944	0.0212338	4.81582	0.0285294	0.0334432	0.0154564	12.3157	0.000478097	0.0106731	0.00493276
ss61536598	rs41632723	1	113.786	0.444126	15.9354	7.2503e-05	0.0749382	0.0370012	16.169	6.42652e-05	0.0605417	0.0298929	5.47466	0.0195758	0.00712326	0.00351716
ss86315196		1	113.826	0.632521	5.51161	0.0191698	0.0455913	0.0211943	6.48858	0.011071	0.0396532	0.0184338	7.91785	0.0050331	0.00878242	0.00408274
ss105242396		1	113.88	0.42192	23.8643	1.28367e-06	0.0913569	0.0445645	18.1686	2.30068e-05	0.064197	0.0313157	7.24414	0.00728414	0.00819821	0.00399914
ss86318478		1	114.01	0.760745	0.689779	0.406524	0.0176562	0.00642727	0.0168416	0.896782	0.00221414	0.000805999	3.91726	0.0481864	0.00675725	0.0024598
ss117963544		1	114.072	0.340974	0.000329007	0.985534	0.000352162	0.000158269	0.34784	0.55553	0.00918293	0.00412701	0.481616	0.487923	0.00216765	0.00097419
ss65174190	rs43266806	1	114.096	0.340258	0.0020901	0.963548	0.000889906	0.000399536	0.389435	0.532801	0.0097413	0.0043735	0.536452	0.464153	0.00229354	0.00102972
ss62517829	rs41897688	1	114.149	0.0601719	0.822128	0.364872	0.0361836	0.00409246	2.17089	0.141097	0.0471186	0.00532924	1.62233	0.203192	0.00816482	0.000923462
ss62517784	rs41897673	1	114.189	0.722063	0.124489	0.724322	0.00757062	0.00303867	0.33213	0.564594	0.00991778	0.00398076	0.0146424	0.903721	0.000417853	0.000167716
ss65174205	rs43266821	1	114.246	0.272923	15.6443	8.42725e-05	0.0827789	0.0328526	8.68161	0.00332178	0.0497091	0.0197281	4.29046	0.0386946	0.00703118	0.00279048
ss86335115		1	114.28	0.250716	12.08	0.000541277	0.0756404	0.0284192	9.29189	0.0023889	0.0533198	0.0200331	8.08141	0.0046032	0.0099846	0.00375137
ss61467890	rs41573010	1	114.413	0.252865	2.25221	0.133877	0.032308	0.0122075	1.67585	0.195906	0.0223646	0.00845046	1.4699	0.225773	0.0042029	0.00158806
ss86303810		1	114.524	0.637536	10.9488	0.00098486	0.0627117	0.0289833	8.23894	0.00422456	0.0437217	0.0202068	10.746	0.00109701	0.0100036	0.00462334
ss86338315		1	114.544	0.0501433	1.29051	0.256346	0.049059	0.00467326	0.413362	0.52048	0.0222858	0.0021229	3.70596	0.0546258	0.0133373	0.00127048
ss86298296		1	114.569	0.325215	1.15693	0.282476	0.0211819	0.00929676	1.23556	0.266712	0.0175582	0.00770632	6.8982	0.00881803	0.00829056	0.00363873
ss61483793		1	114.67	0.740688	6.19962	0.01301	0.0537588	0.0206509	6.87038	0.00895498	0.0453743	0.01743	3.53501	0.0605034	0.00654445	0.00251398
ss86338265		1	114.748	0.0587393	0.0211367	0.884449	0.00557338	0.000616293	0.557411	0.455557	0.0229496	0.00253772	0.105114	0.745874	0.0019984	0.000220979
ss105297276		1	114.797	0.563037	10.5586	0.00121209	0.0590287	0.0290452	7.02859	0.00820435	0.0387293	0.0190569	10.0241	0.00161249	0.00925792	0.00455538
	rs29023119	1	114.871	0.490688	0.00202705	0.964102	0.000823774	0.000411744	0.489751	0.484272	0.0102676	0.00513204	0.0655083	0.798068	0.000753548	0.000376643
	rs29019540	1	114.944	0.447708	3.13644	0.0769983	0.0320235	0.0158366	0.180475	0.671097	0.00617506	0.00305376	0.805435	0.369784	0.00261686	0.00129412
ss61564430	rs41660601	1	115.085	0.742837	8.05833	0.00466152	0.0591474	0.0225979	14.6745	0.000139305	0.0637271	0.0243476	10.1755	0.00148706	0.0106802	0.00408048
ss63391759	rs42218659	1	115.122	0.218481	3.7337	0.0537305	0.0439966	0.0150246	4.64947	0.031405	0.0393574	0.0134403	0.975817	0.323577	0.00362634	0.00123837
ss86304307		1	115.163	0.22851	0.2492	0.617797	0.0109105	0.00384689	2.40693	0.121254	0.0271575	0.00957538	1.55564	0.212724	0.00438322	0.00154546
ss63391717	rs42218645	1	115.202	0.487106	4.24265	0.039792	0.0380165	0.0189956	0.769123	0.380791	0.0130164	0.00650389	1.69153	0.19383	0.00387079	0.00193411
ss61523840	rs41623597	1	115.279	0.506447	2.92302	0.0877701	0.0316021	0.0157984	0.353338	0.552423	0.0088299	0.00441421	0.782111	0.376802	0.00263517	0.00131737
ss86283341		1	115.312	0.103868	1.23175	0.267451	0.0328506	0.00611544	2.96561	0.0854968	0.0408374	0.00760225	0.438778	0.507932	0.00315581	0.000587483
ss63391193	rs42215609	1	115.363	0.553009	0.685715	0.40791	0.0151258	0.00747791	0.044944	0.832169	0.00310773	0.0015364	0.673186	0.412224	0.00241205	0.00119247
ss86285322		1	115.391	0.336676	2.12622	0.145248	0.0278392	0.0124344	0.950955	0.329815	0.0149471	0.00667615	0.250041	0.617204	0.0015384	0.000687129
	rs29025571	1	115.442	0.663324	2.12622	0.145248	0.0278392	0.0124344	0.950955	0.329815	0.0149471	0.00667615	0.250041	0.617204	0.0015384	0.000687129
ss63390705	rs42223561	1	115.542	0.395415	2.03734	0.153926	0.0273585	0.0130808	0.00892343	0.924768	0.00145452	0.00069544	1.4466	0.229483	0.00371198	0.00177479
ss86299163		1	115.697	0.201289	7.21304	0.0074101	0.0627222	0.020168	4.52753	0.0337046	0.0399378	0.0128418	5.14075	0.0236764	0.00853426	0.00274414
ss61564446	rs41660617	1	115.727	0.327364	5.71513	0.0170841	0.0471457	0.0207627	0.672193	0.412569	0.0130168	0.0057325	18.0002	2.50778e-05	0.01335	0.00587925
ss64667759	rs42762584	1	115.795	0.12106	0.328783	0.566562	0.0160149	0.00340812	0.24728	0.619154	0.0111416	0.00237104	3.36267	0.0671169	0.00822328	0.00174999
ss63389799	rs42218212	1	115.976	0.0766476	7.42251	0.00660296	0.0968384	0.013707	1.94348	0.163736	0.0399039	0.00564822	2.07751	0.149933	0.00826987	0.00117056
ss61564427	rs41660598	1	116.178	0.376791	0.572152	0.449661	0.0148128	0.00695666	5.58256	0.0184143	0.0369829	0.0173686	0.767711	0.381228	0.00276102	0.00129668
ss61496069	rs41595625	1	116.337	0.49212	8.39086	0.00388949	0.0549118	0.0274491	2.37823	0.123491	0.0235511	0.0117726	11.4396	0.000759193	0.0102972	0.00514734
ss86292398		1	116.445	0.505014	7.73083	0.00557529	0.0524037	0.0261992	1.66487	0.197375	0.0195921	0.00979504	10.8727	0.00102553	0.00998026	0.00498963
ss65174396	rs43258512	1	116.476	0.897564	0.871509	0.350862	0.0275786	0.00507128	0.0429596	0.835862	0.00491453	0.000903709	0.097814	0.754562	0.00148712	0.00027346
ss86307161		1	116.502	0.116762	1.70965	0.191463	0.0370835	0.00764876	6.51451	0.0109122	0.0578677	0.0119356	0.0113039	0.915359	0.000485641	0.000100167
ss86323035		1	116.578	0.330946	0.380359	0.537613	0.0119521	0.00529288	1.79762	0.180438	0.0208216	0.00922065	3.41294	0.0651113	0.00574786	0.00254539
ss86287160		1	116.612	0.337393	0.233968	0.62875	0.00933582	0.00417421	1.36655	0.242806	0.018084	0.00808566	3.62103	0.0574659	0.00589525	0.00263587
ss64311428	rs42575643	1	116.719	0.146848	2.77457	0.0962221	0.0427999	0.0107243	5.27091	0.0219811	0.0472357	0.0118357	1.52771	0.216874	0.00511387	0.00128137
ss86317083		1	116.759	0.328797	2.15078	0.142949	0.0288294	0.0127247	12.2204	0.000502697	0.0547307	0.024157	2.5598	0.110067	0.00506056	0.00223362
ss61567351	rs41662567	1	116.796	0.540831	0.418189	0.518055	0.0119311	0.00592579	2.88825	0.0896747	0.0251076	0.0124701	2.37902	0.123429	0.00457437	0.00227193
ss117963470		1	116.82	0.472779	2.90807	0.0885833	0.0309988	0.0154535	9.2225	0.0024799	0.0440832	0.0219762	2.41707	0.120474	0.00454907	0.00226779
ss64761632	rs42859069	1	116.869	0.0952722	1.09688	0.295316	0.0321491	0.0055422	2.59143	0.107896	0.0395961	0.00682601	1.10666	0.293174	0.00519512	0.000895592
ss86298154		1	116.952	0.697708	2.98966	0.0842411	0.0339301	0.0143125	9.80568	0.00181258	0.0490529	0.0206916	0.00027429	0.986791	5.23999e-05	2.21035e-05
ss61541505	rs41645038	1	117.019	0.632521	0.0781368	0.779921	0.00521909	0.00242623	0.855616	0.355289	0.0138459	0.00643663	0.233527	0.629073	0.00145135	0.000674698
	rs29016851	1	117.146	0.789398	8.11027	0.00453132	0.0628916	0.0209113	10.5148	0.00124072	0.0573446	0.0190669	0.973005	0.324275	0.00352201	0.00117106
ss61570066	rs41664832	1	117.243	0.717049	2.20835	0.137718	0.0299332	0.0121463	4.28051	0.0389205	0.0333798	0.0135449	1.03439	0.309482	0.00330002	0.00133908
ss86288439		1	117.272	0.0967049	16.1556	6.47117e-05	0.122401	0.0213841	5.10839	0.0241187	0.0556437	0.0097213	13.3362	0.000279864	0.0179251	0.00313163
ss64548974	rs42691194	1	117.319	0.444842	4.06395	0.0441917	0.037149	0.0183484	11.2735	0.000828998	0.0493785	0.0243888	0.272125	0.602076	0.00155129	0.000766208
ss65056601	rs43146027	1	117.527	0.872493	14.1022	0.000187614	0.104364	0.0232207	5.22196	0.0226034	0.051264	0.0114062	9.30483	0.00237232	0.013685	0.00304489
ss61514574	rs41614035	1	117.583	0.358166	2.53754	0.111622	0.0310788	0.014289	0.139596	0.708796	0.00585736	0.00269302	10.1121	0.00153833	0.00993168	0.00456625
ss61495046	rs41592529	1	117.66	0.10745	4.87489	0.0275756	0.0639628	0.0122686	5.79569	0.0163248	0.0559073	0.0107235	3.04301	0.081527	0.00813763	0.00156087
ss65175500	rs43258621	1	117.804	0.379656	8.63152	0.0034132	0.0545593	0.0256993	4.34559	0.0374688	0.0311484	0.014672	3.53602	0.0604668	0.00564083	0.00265703
ss61502248	rs41605459	1	117.88	0.633954	3.38002	0.0664173	0.0343645	0.015949	5.44978	0.0198543	0.0349509	0.0162212	7.97586	0.00487614	0.00846752	0.00392988
ss65062608	rs43156801	1	117.935	0.722063	3.53625	0.0604584	0.0393087	0.0157776	6.04742	0.0141689	0.0411608	0.016521	0.0348511	0.851962	0.000629539	0.000252682
ss64640983	rs42743786	1	117.961	0.44341	0.96274	0.326838	0.0183842	0.00907437	4.96091	0.0262456	0.0333803	0.0164763	0.744909	0.38839	0.00260304	0.00128485
ss61541928	rs41639459	1	118.134	0.299427	0.00016276	0.989825	0.000250688	0.000105174	0.0457963	0.830609	0.00337303	0.00141513	0.679311	0.410106	0.00260462	0.00109275
ss86320179		1	118.233	0.43553	8.64781	0.00338318	0.055473	0.0272754	9.96385	0.00166531	0.0477196	0.0234631	1.6628	0.197655	0.00393418	0.00193439
ss61476883	rs41580133	1	118.271	0.619628	7.21504	0.00740193	0.050636	0.0238687	13.3607	0.000276295	0.0550333	0.0259415	0.203882	0.651746	0.00137673	0.000648959
	rs29019947	1	118.304	0.92192	0.0543915	0.815659	0.00802969	0.00115601	0.197728	0.656699	0.0122795	0.00176784	0.159418	0.689815	0.00221075	0.000318276
ss64009798	rs42432973	1	118.366	0.442693	0.670419	0.413186	0.0151584	0.00747966	3.03816	0.0817696	0.0258411	0.0127508	3.67433	0.0556656	0.00569922	0.00281218
ss64009770	rs42432959	1	118.394	0.51361	0.0503004	0.822607	0.00422366	0.00211027	0.701444	0.402587	0.0126461	0.00631838	0.031275	0.85968	0.000536025	0.000267814
ss86278125		1	118.423	0.361748	0.994952	0.318882	0.0193503	0.00893545	0.181196	0.670479	0.00662789	0.00306058	0.138197	0.710193	0.00116123	0.000536224
ss64659201	rs42750853	1	118.46	0.568052	18.4578	1.98441e-05	0.0778276	0.0381929	13.2277	0.000296223	0.0530444	0.0260309	19.4099	1.2208e-05	0.0128322	0.00629726
ss61506398	rs41605410	1	118.496	0.199857	0.0192979	0.889556	0.00310718	0.000993765	6.32485	0.01213	0.0449197	0.0143666	0.391631	0.531649	0.00225148	0.000720087
ss64395232	rs42618761	1	118.585	0.186963	0.0617274	0.80386	0.00565441	0.00171903	3.30512	0.0694942	0.0331125	0.0100667	0.0135411	0.907396	0.000426145	0.000129555
ss61497091	rs41594021	1	118.619	0.0916905	15.8601	7.53762e-05	0.124619	0.0207574	3.13062	0.0772722	0.044815	0.00746469	14.9168	0.000122838	0.0194558	0.00324069
ss117963473		1	118.663	0.818768	34.9105	5.40233e-09	0.14073	0.0417651	28.2407	1.44397e-07	0.101999	0.0302708	11.8615	0.000607423	0.013414	0.00398092
ss61569216	rs41665600	1	118.692	0.101719	20.1417	8.41363e-06	0.133182	0.0243383	7.14654	0.00768693	0.0642216	0.0117362	14.7221	0.000135899	0.0183893	0.00336055
ss65175744	rs43261465	1	118.768	0.316619	0.442296	0.506237	0.0133426	0.00577391	0.868852	0.351596	0.0149963	0.00648955	0.406646	0.523887	0.00205926	0.00089113
ss86323251		1	118.801	0.184814	1.56576	0.211244	0.0295329	0.0088987	0.229416	0.632108	0.00907674	0.00273496	0.69989	0.403108	0.00317903	0.000957892
ss61541961	rs41583907	1	118.862	0.589542	2.29532	0.130218	0.0288593	0.0139669	0.519266	0.471397	0.0110248	0.00533563	4.7376	0.0298456	0.00666034	0.00322337
ss61541959	rs41639487	1	118.891	0.255014	5.18037	0.0231464	0.0467674	0.0177699	4.66374	0.0311469	0.035608	0.0135298	7.49455	0.00634668	0.00903446	0.00343277
ss65176096	rs43264910	1	118.923	0.0952722	3.22209	0.0730848	0.0549796	0.00947798	7.45413	0.00648919	0.0668772	0.011529	0.240178	0.624232	0.00241952	0.000417103
ss86316868		1	118.986	0.532235	2.7028	0.100624	0.0299015	0.0148886	6.87501	0.00893204	0.0381409	0.0189912	1.78671	0.181764	0.00391554	0.00194963
ss65176133	rs43265947	1	119.242	0.119628	9.91269	0.00171157	0.089443	0.0188397	1.37807	0.240832	0.0269145	0.00566909	22.4668	2.59355e-06	0.0214738	0.0045231
ss61509040	rs41601104	1	119.393	0.566619	1.24625	0.264656	0.0206054	0.0101198	0.141957	0.706458	0.00558292	0.00274191	7.11158	0.00783669	0.00788806	0.00387401
ss61484344	rs41578197	1	119.44	0.767908	0.955691	0.328615	0.020979	0.00747798	7.12027	0.00779919	0.0457321	0.0163012	0.143198	0.705238	0.00130737	0.000466012
ss65176723	rs43262828	1	119.468	0.136103	6.22318	0.0128396	0.0672253	0.0158086	2.15206	0.14283	0.0318036	0.00747887	10.6877	0.00113156	0.0141312	0.00332308
ss65176696	rs43262801	1	119.502	0.869628	7.70363	0.00565898	0.0755913	0.0171404	2.19261	0.139126	0.0324767	0.00736413	13.107	0.000315548	0.0158055	0.0035839
ss65176680	rs43262785	1	119.53	0.744269	4.1765	0.0413642	0.0436994	0.0166348	5.88021	0.0155655	0.0415429	0.0158139	2.10442	0.147325	0.00499906	0.00190297
ss61497499	rs41596925	1	119.572	0.319484	0.0719862	0.788546	0.00537042	0.00233521	1.73339	0.188412	0.0211142	0.00918103	0.444574	0.505144	0.0021471	0.000933619
ss86315616		1	119.61	0.132521	23.3546	1.65848e-06	0.12872	0.0295951	22.5343	2.50673e-06	0.101481	0.0233325	19.0424	1.47226e-05	0.0187561	0.00431239
ss65176410	rs43260018	1	119.674	0.928367	0.244149	0.621382	0.0179538	0.00238793	1.30929	0.252917	0.0333252	0.00443238	0.00833997	0.927262	0.000533773	7.09939e-05
ss61541966	rs41639493	1	119.696	0.722063	0.624892	0.429504	0.0163218	0.00655118	0.256021	0.613027	0.00838259	0.00336457	2.87583	0.0903658	0.00562572	0.00225803
ss65176516	rs43260623	1	119.719	0.928367	0.244149	0.621382	0.0179538	0.00238793	1.30929	0.252917	0.0333252	0.00443238	0.00833997	0.927262	0.000533773	7.09939e-05
ss86334877		1	119.741	0.727077	0.35936	0.549057	0.012587	0.00499541	0.73548	0.391408	0.0144405	0.00573103	1.79798	0.180395	0.00452519	0.00179592
ss65175757	rs43261478	1	119.836	0.581662	6.59141	0.010455	0.0484669	0.023587	6.21125	0.0129256	0.0377504	0.0183717	5.41969	0.0201965	0.00707721	0.00344421
ss64485710	rs42660905	1	119.897	0.0716332	15.3655	9.73461e-05	0.140774	0.0187235	5.27003	0.0219921	0.0666062	0.00885889	15.5915	8.66051e-05	0.022798	0.00303222
ss64485598	rs42660849	1	119.935	0.552292	7.23304	0.00732885	0.0512348	0.0253372	4.53663	0.033527	0.0326111	0.0161272	7.1646	0.0076107	0.00820602	0.00405813
ss61485283	rs41585307	1	120.135	0.224928	1.07462	0.300263	0.0235151	0.00819904	1.90453	0.168015	0.0250965	0.00875044	16.1306	6.55519e-05	0.014505	0.00505746
ss86290300		1	120.249	0.30659	15.2276	0.000104554	0.0771524	0.0328041	28.9017	1.04031e-07	0.0844538	0.0359085	0.843583	0.358692	0.00295194	0.00125512
ss86295730		1	120.277	0.105301	5.18197	0.0231253	0.0679374	0.0128011	4.76604	0.0293599	0.052279	0.00985068	1.88166	0.170588	0.00660153	0.00124389
ss61544706	rs41637805	1	120.372	0.112464	1.66472	0.197396	0.0378051	0.0075471	1.66043	0.197974	0.0302865	0.00604615	0.481561	0.487948	0.00327385	0.000653565
ss65029012	rs43120098	1	120.397	0.367479	0.341956	0.558892	0.0110761	0.005149	0.100924	0.750819	0.00482763	0.00224425	1.17813	0.278113	0.00330728	0.00153748
ss86336916		1	120.419	0.19341	12.7586	0.000378786	0.0814595	0.0254158	10.7983	0.0010669	0.0601972	0.0187818	6.33289	0.0120757	0.00927457	0.00289371
ss64894442	rs42986744	1	120.444	0.347421	3.6461	0.0566114	0.0358671	0.0162635	3.7481	0.0532722	0.0291685	0.0132261	1.69903	0.192846	0.00394466	0.00178866
ss86340544		1	120.468	0.325215	0.168099	0.681933	0.00796266	0.00349481	0.896708	0.343995	0.0147446	0.00647141	0.829961	0.362599	0.00284579	0.00124902
ss65176946	rs43265648	1	120.542	0.288682	5.38294	0.0206229	0.0466139	0.0191438	2.50911	0.113644	0.0255809	0.0105058	7.41439	0.0066325	0.00879041	0.00361013
ss86284768		1	120.576	0.673352	13.7981	0.000219848	0.0730175	0.0321202	4.36309	0.0370883	0.0331573	0.0145858	15.8095	7.73723e-05	0.0125582	0.00552434
ss86339381		1	120.715	0.0687679	0.899613	0.343215	0.0349447	0.00447564	0.084503	0.771372	0.00859603	0.00110096	0.31473	0.574973	0.0033244	0.000425781
ss86321184		1	120.738	0.737106	19.3611	1.25152e-05	0.091706	0.0355417	14.4199	0.000159017	0.0637055	0.0246898	11.3915	0.000778775	0.0113807	0.00441071
ss65177035	rs43266535	1	120.795	0.76361	7.82482	0.00529572	0.0614769	0.0221943	8.08295	0.00459935	0.0501118	0.0180913	2.32194	0.128015	0.00541082	0.00195341
ss64960060	rs43051807	1	120.841	0.270774	7.37049	0.0067946	0.0568091	0.0224345	8.50737	0.00365097	0.0489189	0.0193186	1.38542	0.239582	0.00398062	0.00157199
ss65177629	rs43263227	1	120.879	0.922636	29.1454	9.21968e-08	0.182762	0.0260907	17.0927	3.99437e-05	0.113215	0.0161622	14.3541	0.000164557	0.0208433	0.00297554
ss61542669	rs41635996	1	120.915	0.247135	2.4748	0.116139	0.0336139	0.0125083	0.688496	0.406961	0.0142402	0.00529904	4.74385	0.0297383	0.00747849	0.00278288
ss86280063		1	120.937	0.826648	3.53739	0.060417	0.0455819	0.0130639	0.000651761	0.97964	0.000497572	0.000142606	9.92976	0.00169599	0.0122354	0.00350671
ss105304466		1	120.984	0.575215	1.23675	0.266482	0.0203509	0.0099452	1.07952	0.299167	0.0152534	0.00745414	0.0613747	0.804409	0.000730318	0.000356896
ss65177446	rs43262044	1	121.009	0.748567	4.03186	0.0450347	0.042786	0.0161059	3.50704	0.0615274	0.0320215	0.0120538	2.38754	0.122761	0.00530443	0.00199674
ss117966381		1	121.16	0.57235	0.00887933	0.924953	0.00181019	0.000886147	0.360275	0.548549	0.00924705	0.00452672	1.09516	0.295694	0.00323284	0.00158258
ss105304387		1	121.313	0.378223	0.0977167	0.754681	0.00570216	0.00268196	0.51934	0.471365	0.0105416	0.00495815	4.44853	0.0352879	0.00617026	0.00290213
ss117966097		1	121.34	0.830946	7.47218	0.00642517	0.0675744	0.018985	10.687	0.00113199	0.0646777	0.0181712	4.7822	0.0290876	0.00871435	0.0024483
ss61494206	rs41594412	1	121.366	0.467765	13.241	0.000294165	0.0661135	0.0329193	15.1649	0.000108008	0.056679	0.0282217	1.29667	0.255214	0.00335805	0.00167205
ss65176334	rs43259942	1	121.51	0.206304	14.7634	0.000133021	0.0882274	0.0288932	7.76757	0.00546425	0.0515895	0.0168948	8.46065	0.00374478	0.010796	0.00353553
ss64349061	rs42596239	1	121.532	0.824499	14.3027	0.000169011	0.091117	0.0263694	14.9618	0.000120001	0.0747206	0.0216243	10.1806	0.001483	0.0124067	0.00359053
ss86329455		1	121.607	0.813754	8.16444	0.00439951	0.066389	0.0201237	4.64846	0.0314234	0.040284	0.0122108	16.2684	6.10547e-05	0.0149901	0.00454376
ss65176358	rs43259966	1	121.663	0.278653	2.74285	0.098141	0.0344423	0.0138462	2.85511	0.091532	0.0281855	0.0113309	0.620779	0.431026	0.00264049	0.00106151
ss65177843	rs43266641	1	121.77	0.282235	1.49327	0.222124	0.0252336	0.0102235	0.117518	0.731846	0.00568396	0.0023029	4.14942	0.0420267	0.00675747	0.00273783
ss105239551		1	121.811	0.4649	10.5172	0.00123918	0.0605619	0.0301317	10.9325	0.000993462	0.0495158	0.0246359	1.68007	0.195344	0.00392082	0.00195075
ss61493410	rs41594942	1	121.97	0.670487	1.63943	0.20083	0.0257719	0.0113878	4.39958	0.0363078	0.0337992	0.0149348	0.0583821	0.809143	0.000783417	0.000346167
ss61484351	rs41578204	1	122.484	0.457736	3.72771	0.0539227	0.0361571	0.0179494	6.68729	0.00991226	0.0387651	0.0192441	0.563749	0.453007	0.00226779	0.00112579
ss64920982	rs43010529	1	122.91	0.484957	0.112607	0.737297	0.00639771	0.00319596	3.26056	0.0713969	0.0275529	0.013764	0.00312428	0.955441	0.000171481	8.5663e-05
ss63567001	rs42272883	1	122.957	0.181948	0.0725191	0.787784	0.00635793	0.00189267	0.787467	0.375174	0.0167974	0.00500036	0.0092483	0.923415	0.000365399	0.000108774
ss63566794	rs42271814	1	123.009	0.175501	0.0272701	0.868884	0.00397864	0.00115142	0.479157	0.489035	0.0133736	0.00387034	0.207019	0.649256	0.00176376	0.000510435
ss117974853		1	123.042	0.274355	0.0152608	0.901719	0.00257567	0.00102555	1.45593	0.227989	0.0201596	0.00802693	3.31612	0.0690329	0.00609559	0.00242707
ss86336127		1	123.116	0.466332	0.288119	0.5916	0.00992104	0.00493803	0.928203	0.335665	0.0142775	0.00710638	0.131248	0.717251	0.0010775	0.00053631
ss117974856		1	123.143	0.13467	17.7057	2.91615e-05	0.112652	0.0262557	8.56754	0.00353368	0.0632656	0.0147452	21.5211	4.18138e-06	0.0199281	0.00464463
ss64810381	rs42911610	1	123.29	0.79298	1.78547	0.181916	0.0302192	0.00992172	0.198402	0.656152	0.00808971	0.00265606	0.116327	0.733156	0.00124265	0.000407994
ss61509083	rs41601545	1	123.423	0.65043	0.0291868	0.864398	0.0032202	0.00146436	0.355231	0.551361	0.00900955	0.00409702	1.70804	0.191672	0.00395938	0.00180049
ss61484354	rs41578207	1	123.444	0.667622	0.0965303	0.756127	0.0060706	0.00269417	1.617	0.203935	0.0199086	0.00883556	0.444513	0.505173	0.00209582	0.000930137
ss65178569	rs43262568	1	123.52	0.732092	8.18802	0.00434335	0.0561024	0.0220071	3.21534	0.0733852	0.0283011	0.0111016	8.26053	0.00417521	0.00906737	0.00355683
ss61525441	rs41621057	1	123.61	0.86533	1.13658	0.286746	0.0281157	0.00655288	0.00177174	0.966437	0.000891171	0.000207704	0.24612	0.619977	0.00210629	0.00049091
ss86286835		1	123.68	0.333095	4.55765	0.0331207	0.041368	0.0183792	0.175335	0.675542	0.00652907	0.00290077	5.70764	0.0171566	0.00744351	0.00330704
ss61542683	rs41636008	1	123.728	0.845272	0.000709014	0.978765	0.000675325	0.000176648	0.0698337	0.791657	0.00537596	0.00140621	1.51659	0.218553	0.00502026	0.00131317
ss65178278	rs43269074	1	123.859	0.876791	0.190073	0.662991	0.0121596	0.00262716	1.85794	0.173304	0.0304585	0.00658078	1.60632	0.205434	0.00567813	0.0012268
ss65178817	rs43263816	1	123.889	0.462034	5.41694	0.0202282	0.0417723	0.0207657	0.357611	0.550031	0.00864064	0.00429541	20.1534	8.36375e-06	0.0128262	0.00637612
ss61484361	rs41578214	1	123.918	0.588109	0.734213	0.391816	0.0159092	0.00770761	5.09945	0.0242423	0.0335275	0.0162432	1.48193	0.223885	0.00363376	0.00176046
ss61542694	rs41636018	1	124.083	0.288682	0.751089	0.38643	0.0170404	0.00699831	2.97306	0.0851056	0.027152	0.011151	0.0609191	0.805122	0.000781047	0.000320768
ss65178678	rs43263077	1	124.105	0.214183	4.71514	0.0302352	0.047701	0.016057	2.89419	0.089346	0.0300171	0.0101043	0.0246135	0.87538	0.000556495	0.000187326
ss86298836		1	124.13	0.523639	4.18349	0.041195	0.0371913	0.0185541	0.348507	0.555151	0.00863437	0.00430753	4.47859	0.0346765	0.00619122	0.00308869
ss105240261		1	124.198	0.793696	0.148238	0.700343	0.00873036	0.00285906	1.59023	0.207716	0.0229135	0.00750384	0.110197	0.74002	0.00121128	0.000396678
ss86327895		1	124.253	0.653295	0.0152077	0.90189	0.00242948	0.00110056	0.549074	0.458946	0.0117055	0.00530259	0.0256181	0.872883	0.000507391	0.000229849
ss64162853	rs42502557	1	124.28	0.116046	0.153222	0.695595	0.0115421	0.00236795	0.00110347	0.97351	0.000785792	0.000161212	1.84761	0.174502	0.0064396	0.00132114
	rs29020824	1	124.339	0.58596	0.912607	0.339755	0.0183518	0.0089047	3.28477	0.0703562	0.0278811	0.0135285	3.80795	0.0514106	0.0060184	0.00292026
ss86317971		1	124.455	0.102436	0.0889223	0.765641	0.0093159	0.00171305	0.218903	0.640024	0.0117236	0.0021558	2.75914	0.0971505	0.00833251	0.00153222
ss64712560	rs42810757	1	124.478	0.101003	0.00735076	0.9317	0.00257768	0.000468113	5.37364	0.0207323	0.0556908	0.0101136	3.22992	0.0727375	0.00866782	0.0015741
ss64712520	rs42809517	1	124.5	0.881805	0.951676	0.329632	0.0277118	0.00577651	0.807779	0.369089	0.0204817	0.0042694	3.59476	0.0583758	0.00864427	0.00180189
ss64712479	rs42809476	1	124.523	0.308739	0.904786	0.341832	0.0188766	0.00805728	0.00916443	0.923762	0.0015249	0.000650885	1.7409	0.187459	0.00420949	0.00179677
ss86323467		1	124.554	0.296562	0.15311	0.6957	0.00790176	0.00329682	0.424797	0.514768	0.0105556	0.00440409	1.13464	0.287156	0.00345776	0.00144267
ss65178869	rs43264168	1	124.659	0.155444	27.9241	1.68987e-07	0.133047	0.0349331	20.2648	7.90364e-06	0.0914015	0.0239986	27.6607	1.92624e-07	0.0213046	0.00559379
ss65178855	rs43264154	1	124.696	0.375358	13.9985	0.000198031	0.0703837	0.0330049	8.2626	0.00417049	0.0435522	0.0204229	9.41613	0.00223437	0.00931887	0.00436989
ss65180237	rs43266936	1	124.727	0.179083	11.8649	0.000606315	0.0819333	0.0240904	11.6255	0.000688064	0.0650677	0.0191315	3.4305	0.0644259	0.0071308	0.00209663
ss117963554		1	124.766	0.815903	24.9744	7.35724e-07	0.115418	0.0346728	15.1286	0.000110057	0.0725551	0.0217964	17.2573	3.67038e-05	0.0155154	0.00466099
ss65180146	rs43266445	1	124.798	0.198424	23.6636	1.4199e-06	0.109729	0.0349052	14.9093	0.000123318	0.0702948	0.0223611	15.5473	8.86083e-05	0.0143876	0.00457676
ss65179949	rs43265048	1	124.845	0.19914	22.5158	2.53024e-06	0.10754	0.0343017	14.6285	0.00014267	0.0699166	0.0223011	14.0705	0.000190744	0.0137548	0.00438734
ss105240966		1	124.989	0.613181	12.4408	0.000447622	0.0655275	0.031085	2.95341	0.086141	0.025784	0.0122314	20.5855	6.71637e-06	0.0134901	0.00639945
ss61543181	rs41639296	1	125.016	0.301576	12.023	0.000557805	0.0688626	0.0290088	3.01533	0.0829232	0.027841	0.0117282	24.6892	8.48691e-07	0.0157396	0.00663038
ss105240957		1	125.102	0.36533	0.315863	0.574285	0.0108094	0.00501261	0.97197	0.324532	0.0152031	0.00705012	2.76417	0.0968471	0.0051365	0.00238194
ss65179829	rs43263928	1	125.138	0.293696	0.188979	0.663903	0.00874609	0.00362856	0.303356	0.581963	0.00888806	0.00368746	2.15294	0.142749	0.00474314	0.00196782
ss86303432		1	125.168	0.775072	10.0758	0.00156851	0.0692918	0.0241601	5.3176	0.021404	0.0405161	0.0141268	14.6932	0.000137961	0.0134174	0.00467826
ss64356411	rs42602615	1	125.219	0.415473	0.0775276	0.780759	0.00509932	0.00247679	0.0107765	0.91735	0.00152512	0.000740765	2.82902	0.0930234	0.00494679	0.00240271
ss61496667	rs41591319	1	125.264	0.226361	10.7721	0.00108189	0.0715801	0.0250705	5.53021	0.0189687	0.0412941	0.014463	14.911	0.00012321	0.0135085	0.00473125
ss61522242	rs41617727	1	125.331	0.590974	3.04309	0.0815229	0.032961	0.0159349	1.80474	0.179579	0.0203796	0.00985247	0.183749	0.668304	0.00130634	0.000631547
ss86274007		1	125.412	0.342407	10.9735	0.000972044	0.065016	0.0292786	19.3085	1.28555e-05	0.068776	0.0309718	7.66755	0.00577197	0.00876696	0.00394801
ss61477377	rs41575914	1	125.572	0.137536	13.0389	0.000327006	0.0958458	0.0227384	8.98588	0.00281761	0.0640082	0.0151853	18.1179	2.36115e-05	0.0181104	0.00429649
ss61528052	rs41629193	1	125.706	0.734241	0.804788	0.369976	0.0190476	0.00743357	2.14952	0.143066	0.0249466	0.00973572	1.48687	0.223116	0.00416389	0.00162501
ss117966305		1	125.797	0.106734	1.24799	0.264323	0.0319435	0.00609107	0.932578	0.334529	0.0221553	0.00422463	0.974591	0.323881	0.0045429	0.000866254
ss61528056	rs41629197	1	125.845	0.0845272	1.85802	0.173294	0.0451112	0.00698162	0.332327	0.564478	0.0153205	0.00237108	0.300738	0.583596	0.00292261	0.000452317
ss61519268	rs41612521	1	125.912	0.904728	2.84098	0.0923366	0.0517685	0.00892441	1.69793	0.192989	0.0321297	0.00553887	0.848314	0.357349	0.00455844	0.000785834
ss61466455	rs41569108	1	126.07	0.950573	0.0730361	0.787047	0.011409	0.00107208	2.90217	0.0889067	0.0575723	0.00540995	0.444756	0.505057	0.00452461	0.000425167
ss65180267	rs43266963	1	126.163	0.670487	0.38362	0.535875	0.0120427	0.00532127	0.875126	0.349865	0.0145852	0.00644475	1.72931	0.188932	0.00411069	0.00181638
ss61520882	rs41618401	1	126.236	0.388968	1.1719	0.279386	0.0204566	0.0097239	0.28686	0.592411	0.0081238	0.0038616	2.34893	0.125823	0.00465771	0.00221401
ss61512263	rs41610871	1	126.251	0.541547	4.351	0.0373508	0.0392365	0.0194828	2.00966	0.156748	0.021426	0.010639	2.71451	0.0998908	0.00499158	0.00247856
ss117966193		1	126.296	0.282951	20.6449	6.51685e-06	0.0893215	0.0362448	13.0846	0.000319265	0.0573446	0.0232693	12.8806	0.000355297	0.0114152	0.00463206
	rs29022289	1	126.365	0.378223	3.68656	0.0552611	0.0384408	0.0180803	3.42702	0.064561	0.029736	0.0139861	0.556021	0.45612	0.00240873	0.00113292
ss64207118	rs42529951	1	126.393	0.140401	7.67044	0.00576284	0.0757934	0.0182948	2.55642	0.110301	0.0352273	0.00850308	5.41662	0.0202318	0.010264	0.0024775
ss64207444	rs42530614	1	126.422	0.773639	0.165578	0.684197	0.00913905	0.00320089	0.0404778	0.840608	0.00362498	0.00126962	0.479557	0.488854	0.0025018	0.000876238
ss61511947	rs41609661	1	126.461	0.686246	13.1083	0.000315334	0.0730097	0.0314398	6.92964	0.00866589	0.0427685	0.0184172	8.1008	0.00455478	0.00926929	0.00399158
	rs29020074	1	126.527	0.632521	2.49443	0.114704	0.031336	0.0145673	0.00919711	0.923626	0.00152904	0.000710816	0.266278	0.606003	0.00165087	0.000767451
ss86293776		1	126.584	0.202006	13.3919	0.000271824	0.0854244	0.0275407	7.9322	0.0049938	0.0529414	0.0170682	6.00229	0.0145326	0.00925203	0.00298284
ss86338442		1	126.797	0.347421	1.49937	0.221182	0.0239166	0.0108447	0.291061	0.589714	0.00846001	0.0038361	0.46499	0.495528	0.00214403	0.000972188
ss64136969	rs42492559	1	126.972	0.402579	2.14526	0.143462	0.0275507	0.0132524	0.0252528	0.873785	0.00240142	0.00115513	0.715844	0.397801	0.00256376	0.00123321
ss64137311	rs42493530	1	127.056	0.555874	3.95748	0.0470546	0.0372265	0.0183808	1.97511	0.160353	0.021126	0.0104311	0.113423	0.736382	0.00101748	0.000502385
ss64137449	rs42494297	1	127.11	0.111032	15.0302	0.00011582	0.108329	0.0213849	4.00682	0.0457043	0.045218	0.00892636	2.96435	0.0855627	0.00780499	0.00154076
ss86319907		1	127.157	0.456304	0.0907789	0.763279	0.00566546	0.00281109	0.106669	0.744067	0.00492628	0.00244433	0.550219	0.458478	0.00224447	0.00111366
ss61522627	rs41620798	1	127.445	0.602436	17.2244	3.73305e-05	0.0767659	0.036772	6.69899	0.00984808	0.0386894	0.0185327	20.5704	6.76785e-06	0.0134727	0.00645362
ss86304677		1	127.508	0.214183	13.4288	0.000266628	0.0795804	0.0267882	6.8242	0.00918711	0.0457196	0.01539	7.5997	0.00599074	0.00967271	0.00325601
ss65185081	rs43274686	1	127.594	0.76361	12.4487	0.000445773	0.0744583	0.0268809	7.30762	0.00703384	0.0459282	0.016581	6.35673	0.0119159	0.0085987	0.0031043
ss65184952	rs43273660	1	127.624	0.527221	3.36801	0.0669006	0.0340945	0.0169967	3.44363	0.0639186	0.0276531	0.0137856	0.0657552	0.797696	0.000768622	0.000383172
ss86327948		1	127.68	0.36533	6.83559	0.00912927	0.0509772	0.0236396	4.07138	0.0439988	0.0316209	0.0146635	0.827695	0.363255	0.0028669	0.00132946
ss86336869		1	127.725	0.505014	5.7356	0.0168878	0.0446433	0.0223194	3.10427	0.078526	0.026395	0.0131962	1.2663	0.26085	0.0033865	0.00169308
ss86321265		1	127.77	0.558023	5.1205	0.0239522	0.0424198	0.0209243	3.53	0.0606855	0.0282847	0.0139519	1.78628	0.181817	0.00404131	0.00199344
ss86330123		1	127.804	0.30659	1.05133	0.305558	0.020713	0.00880685	0.406005	0.524214	0.01033	0.00439218	0.0373064	0.846899	0.00062851	0.000267233
ss61543191	rs41639306	1	127.894	0.31447	6.96706	0.0084883	0.0514665	0.0221902	4.59234	0.0324613	0.0335746	0.0144759	0.906097	0.341483	0.00299922	0.00129313
ss61543188	rs41639303	1	127.924	0.671203	1.55683	0.21255	0.0255959	0.0112975	1.06196	0.303128	0.0169636	0.00748736	6.79747	0.00932428	0.00857495	0.0037848
ss86309543		1	127.976	0.759312	0.564528	0.452696	0.0163297	0.00596875	0.00433258	0.947538	0.00114801	0.000419614	0.138132	0.710258	0.00130043	0.000475325
ss105304710		1	128.009	0.40616	7.97869	0.00486859	0.0535445	0.0258292	7.81759	0.00531671	0.0425203	0.0205113	0.281049	0.596183	0.00162651	0.00078461
ss86304706		1	128.191	0.919771	0.0619729	0.803478	0.00856188	0.0012636	0.482479	0.487533	0.0191572	0.00282732	0.0326167	0.856733	0.000999112	0.000147454
ss61543224	rs41639330	1	128.294	0.189828	1.50535	0.220264	0.027703	0.00852109	2.04245	0.153412	0.0258748	0.00795873	1.46144	0.227111	0.00439257	0.0013511
ss64951804	rs43043730	1	128.338	0.16404	1.24104	0.265654	0.0273987	0.00751442	0.190751	0.662428	0.00862295	0.00236495	3.28096	0.070519	0.00715797	0.00196316
	rs29027485	1	128.421	0.184814	1.3189	0.251185	0.0272445	0.0082092	0.733509	0.392043	0.0163049	0.00491292	3.1095	0.0782757	0.00672283	0.00202569
ss65182066	rs43271641	1	128.449	0.108166	0.435532	0.509505	0.0201817	0.00389371	0.473424	0.491645	0.0168779	0.00325629	0.270986	0.602837	0.00256045	0.000493994
ss64341161	rs42590207	1	128.49	0.303725	3.28484	0.0703532	0.0347937	0.0147161	3.59959	0.0582075	0.02921	0.0123544	2.975	0.085004	0.00532892	0.00225388
ss61543774	rs41637080	1	128.512	0.696275	3.28484	0.0703532	0.0347937	0.0147161	3.59959	0.0582075	0.02921	0.0123544	2.975	0.085004	0.00532892	0.00225388
ss86285692		1	128.564	0.608166	3.95995	0.0469858	0.0361301	0.0172196	9.07154	0.00269026	0.0437064	0.0208305	0.893476	0.344865	0.0027678	0.00131914
ss61567958	rs41666456	1	128.594	0.391834	3.95995	0.0469858	0.0361301	0.0172196	9.07154	0.00269026	0.0437064	0.0208305	0.893476	0.344865	0.0027678	0.00131914
ss65180359	rs43261058	1	128.626	0.303725	2.7239	0.0993072	0.0316955	0.0134057	3.69334	0.0550383	0.0295848	0.012513	1.71116	0.191266	0.00404487	0.00171078
ss61509122	rs41601582	1	128.653	0.39255	2.56767	0.109522	0.0292361	0.013943	6.33147	0.0120852	0.0367279	0.0175159	0.571437	0.449944	0.00222262	0.00105999
ss65180396	rs43261094	1	128.681	0.39255	2.56767	0.109522	0.0292361	0.013943	6.33147	0.0120852	0.0367279	0.0175159	0.571437	0.449944	0.00222262	0.00105999
ss65180422	rs43261120	1	128.725	0.39255	2.56767	0.109522	0.0292361	0.013943	6.33147	0.0120852	0.0367279	0.0175159	0.571437	0.449944	0.00222262	0.00105999
ss65180441	rs43262139	1	128.749	0.696275	2.7239	0.0993072	0.0316955	0.0134057	3.69334	0.0550383	0.0295848	0.012513	1.71116	0.191266	0.00404487	0.00171078
ss105241728		1	128.818	0.695559	2.7342	0.0986716	0.0317643	0.0134526	3.48515	0.0623418	0.0287515	0.0121766	1.80773	0.179218	0.00415829	0.00176109
ss61484575	rs41580322	1	128.882	0.295845	2.77724	0.0960626	0.0334461	0.013935	7.71844	0.00561324	0.0445692	0.0185694	0.111124	0.738968	0.00107893	0.000449525
ss86281997		1	129.147	0.319484	4.11926	0.0427775	0.0379643	0.016508	6.61369	0.0103262	0.038519	0.0167491	1.31439	0.251996	0.00345749	0.00150341
ss86341171		1	129.181	0.793696	3.24329	0.0721493	0.0414324	0.0135685	5.68724	0.0173555	0.0439339	0.0143877	0.700408	0.402934	0.00310396	0.0010165
ss105242415		1	129.242	0.190544	5.51476	0.0191356	0.0545264	0.01682	5.94611	0.0149988	0.0454031	0.0140057	1.91153	0.167237	0.00517906	0.00159761
ss61527961	rs41627902	1	129.271	0.570201	0.862916	0.353246	0.0165145	0.0080945	0.179041	0.672329	0.00603716	0.00295908	0.063534	0.801069	0.00072166	0.000353717
ss86323097		1	129.527	0.700573	1.35869	0.244164	0.0236095	0.00990513	0.342336	0.558674	0.00951327	0.00399121	0.818632	0.365893	0.00295079	0.00123798
ss65180790	rs43265267	1	129.579	0.317335	4.34267	0.0375329	0.0419675	0.0181832	5.39199	0.020517	0.037484	0.0162406	0.211773	0.645525	0.00149622	0.000648263
ss65180820	rs43265297	1	129.604	0.544413	3.79848	0.0517006	0.0353598	0.0175404	3.3428	0.0679273	0.0266173	0.0132036	4.25663	0.0394677	0.00602358	0.00298803
ss86308471		1	129.626	0.799427	0.427785	0.513294	0.0147884	0.00474246	1.07721	0.299683	0.0188155	0.00603388	8.7642	0.00317646	0.0107052	0.00343302
ss86340988		1	129.653	0.363897	0.0517795	0.820062	0.0043778	0.00202671	0.0174958	0.894808	0.00204135	0.000945045	0.112996	0.73686	0.00104102	0.000481941
ss86341223		1	129.678	0.687679	0.801247	0.37103	0.0176529	0.00758286	1.56703	0.21106	0.0197922	0.0085018	1.33805	0.247776	0.00367012	0.00157651
ss86339933		1	129.729	0.459885	0.301248	0.583277	0.00981176	0.0048743	0.401545	0.526501	0.00908616	0.00451384	0.456682	0.499403	0.0019438	0.000965643
ss86290858		1	129.791	0.146132	0.519209	0.471421	0.018926	0.00472308	1.10459	0.293625	0.0221344	0.00552373	7.14224	0.00770521	0.0112426	0.00280564
ss65181146	rs43268022	1	129.941	0.767908	0.119224	0.729982	0.00736901	0.00262669	5.23952	0.022378	0.0390426	0.0139167	10.7134	0.00111622	0.0111506	0.00397463
ss61543210	rs41639316	1	129.965	0.39255	0.840608	0.35954	0.0176403	0.00841284	0.00169971	0.967126	0.000636679	0.000303638	1.43661	0.231096	0.00371026	0.00176946
ss86335677		1	130.009	0.229943	0.156405	0.692609	0.00847495	0.0030013	5.27254	0.0219607	0.0393267	0.0139271	9.61425	0.00200867	0.0106149	0.00375916
ss86274593		1	130.052	0.5	3.83433	0.0506122	0.0366139	0.018307	12.6941	0.000391848	0.0531045	0.0265523	7.7969	0.00537724	0.00837996	0.00418998
ss86312645		1	130.073	0.482808	2.82214	0.0934213	0.0315761	0.0157694	12.0295	0.000555899	0.0519531	0.0259458	8.92622	0.00290993	0.00899985	0.00449461
ss61543215	rs41639321	1	130.097	0.251433	3.53482	0.0605102	0.0403671	0.0151953	4.13515	0.0423803	0.0350077	0.0131779	0.00980926	0.921134	0.000343085	0.000129147
ss86335232		1	130.118	0.329513	1.56003	0.212081	0.0253265	0.011191	2.02482	0.155195	0.0231377	0.0102238	0.168891	0.681226	0.00134281	0.000593347
ss65181357	rs43265135	1	130.147	0.717765	1.05738	0.30417	0.0215864	0.00874587	1.99013	0.158774	0.0237397	0.00961831	0.327564	0.567282	0.00193481	0.000783902
ss86278214		1	130.172	0.0988539	0.164803	0.684897	0.0127034	0.00226328	0.0636893	0.800832	0.00633513	0.00112869	1.30195	0.254249	0.00573726	0.00102217
ss65181458	rs43266036	1	130.216	0.174785	12.7005	0.000390529	0.0905048	0.026108	10.1349	0.00151968	0.0649706	0.0187421	3.16513	0.0756628	0.00731837	0.00211113
ss86340956		1	130.259	0.862464	21.7189	3.78329e-06	0.126014	0.0298955	14.2312	0.000175421	0.082254	0.0195139	8.23516	0.00423327	0.0126027	0.00298986
ss86328736		1	130.311	0.222063	14.9087	0.000123357	0.0825836	0.0285328	24.4682	9.48113e-07	0.0843015	0.0291263	1.33963	0.247496	0.0040228	0.00138989
ss86334077		1	130.335	0.469914	5.16866	0.0233018	0.0421813	0.0210143	8.94746	0.00287671	0.0443991	0.0221192	3.7368	0.0536317	0.00577842	0.00287875
ss65181866	rs43269642	1	130.356	0.201289	0.478754	0.489218	0.0155368	0.00499578	2.03026	0.154642	0.0256365	0.00824327	6.50599	0.0109641	0.00917687	0.00295077
ss65081617	rs43166563	1	130.379	0.179083	0.327861	0.567106	0.0143621	0.00422281	0.721467	0.395955	0.017085	0.00502342	5.862	0.0157259	0.00973059	0.00286103
ss86338673		1	130.414	0.280802	8.62572	0.00342394	0.0598171	0.0241604	17.4203	3.37582e-05	0.0677677	0.0273717	0.369804	0.54331	0.00200515	0.000809889
ss61484363	rs41578216	1	130.456	0.461318	4.7293	0.0299889	0.0410829	0.0204185	7.8444	0.0052393	0.0423489	0.0210477	4.58854	0.0325328	0.00651537	0.00323819
ss65179382	rs43260781	1	130.535	0.251433	0.370759	0.54279	0.0128977	0.00485506	6.48291	0.011106	0.0430737	0.0162142	7.73943	0.0055491	0.0094309	0.00355006
ss86329424		1	130.569	0.444126	7.17033	0.00758672	0.0502935	0.0248327	0.977942	0.323051	0.014965	0.00738908	6.69639	0.00986233	0.0078219	0.00386211
ss61542714	rs41636438	1	130.594	0.111748	19.5228	1.15258e-05	0.129933	0.0257943	15.6825	8.26243e-05	0.0936654	0.0185945	5.15678	0.0234605	0.01085	0.00215395
ss86336369		1	130.616	0.502865	3.80655	0.0514533	0.0370579	0.0185284	14.1702	0.000181087	0.056934	0.028466	5.87736	0.0155905	0.00739999	0.00369987
ss65179757	rs43263856	1	130.652	0.0873926	21.2396	4.82135e-06	0.148424	0.0236751	13.9104	0.000207347	0.0968469	0.0154481	9.34572	0.00232066	0.0159656	0.00254668
ss86294471		1	130.731	0.153295	2.36001	0.124936	0.0388865	0.0100946	1.67838	0.195569	0.0263183	0.00683201	16.3804	5.76298e-05	0.0163185	0.00423614
ss86316338		1	130.848	0.169771	2.93512	0.0871174	0.0414555	0.0116862	0.477912	0.4896	0.0134421	0.0037893	1.80457	0.179599	0.00523575	0.00147594
ss86308452		1	130.869	0.493553	12.9342	0.000345449	0.0634182	0.0317038	1.54154	0.214807	0.0177051	0.0088511	25.2215	6.50136e-07	0.0141303	0.00706399
ss86311047		1	130.903	0.347421	0.605161	0.43688	0.015044	0.00682154	8.97851	0.00282885	0.0462056	0.0209514	11.9175	0.000589712	0.0106558	0.00483175
	rs29022778	1	130.937	0.629656	5.32751	0.0212837	0.0429343	0.0200236	6.45737	0.0112653	0.0378862	0.0176693	4.07563	0.043889	0.00604902	0.00282114
ss61564397	rs41660568	1	130.966	0.933381	29.8563	6.48499e-08	0.193206	0.0240275	19.4963	1.16823e-05	0.126141	0.0156871	16.0891	6.697e-05	0.0230246	0.00286337
ss86317385		1	130.997	0.813037	38.7062	8.50255e-10	0.145343	0.0441864	32.3585	1.88826e-08	0.107064	0.0325491	7.13048	0.00775537	0.0102643	0.00312051
ss64762434	rs42855951	1	131.23	0.515759	7.76305	0.0054778	0.0488679	0.0244097	2.0717	0.150504	0.0203325	0.0101562	13.1745	0.000304585	0.0102023	0.00509611
ss86289765		1	131.262	0.132521	1.87451	0.171401	0.0371934	0.00855147	7.67461	0.00574969	0.0601188	0.0138225	0.0741705	0.785439	0.00119159	0.000273968
ss61505266	rs41604024	1	131.319	0.560172	0.474245	0.49127	0.0125874	0.00620257	0.603248	0.437605	0.0113869	0.00561097	0.0553093	0.814139	0.000692035	0.000341006
ss86339249		1	131.4	0.111748	38.4981	9.40605e-10	0.177618	0.0352608	35.3541	4.34921e-09	0.136828	0.0271633	5.06394	0.0247401	0.010607	0.0021057
ss61523866	rs41623623	1	131.457	0.137536	38.3455	1.01294e-09	0.161016	0.0381994	30.4515	4.83256e-08	0.115724	0.0274543	10.4377	0.00129277	0.0137842	0.00327015
ss64680021	rs42775876	1	131.506	0.815186	38.4621	9.5722e-10	0.140925	0.042463	33.9354	8.70766e-09	0.106513	0.0320939	11.2765	0.000827683	0.0125134	0.00377048
ss61495485	rs41597955	1	131.552	0.816619	38.2183	1.07754e-09	0.140687	0.0421364	34.6466	6.14661e-09	0.107713	0.0322605	10.7906	0.00107126	0.0122615	0.00367237
ss117966424		1	131.657	0.810172	38.8796	7.81623e-10	0.139805	0.0430022	33.7314	9.62292e-09	0.104825	0.0322429	11.2169	0.000854269	0.0123182	0.00378893
ss86324032		1	131.746	0.151862	5.24744	0.0222771	0.0599483	0.0154427	1.59043	0.207688	0.0265432	0.00683754	1.81858	0.177921	0.00569115	0.00146604
ss86304424		1	131.847	0.441977	2.38369	0.123062	0.0303904	0.0149906	6.76441	0.00949685	0.0409384	0.0201936	0.955555	0.328649	0.00310068	0.00152946
ss86304715		1	131.867	0.573782	3.8574	0.0499247	0.036355	0.0177817	7.85591	0.00520643	0.0414993	0.0202978	3.03495	0.0819308	0.0051944	0.00254065
ss86337247		1	131.897	0.618195	18.8675	1.60974e-05	0.0816215	0.0385302	22.8501	2.13791e-06	0.0718535	0.0339192	12.5244	0.00042838	0.0107538	0.00507645
ss61543778	rs41637083	1	131.939	0.430516	1.60467	0.205666	0.0236245	0.0115841	4.78366	0.029063	0.0326456	0.0160076	1.88267	0.170473	0.00411851	0.00201949
	rs29019405	1	131.991	0.125358	41.0733	2.70261e-10	0.177898	0.0390108	31.1972	3.34489e-08	0.125209	0.0274567	10.9935	0.00096179	0.0151169	0.00331495
[truncated: 39,029 more rows]
